# Supplementary material for: Genome wide association study reveals new genes for resistance to striped stem borer in rice (Oryza sativa L.)
Source: Front Plant Sci. 2024 Sep 13;15:1466857. doi: 10.3389/fpls.2024.1466857 (PMC11427250; doi:10.3389/fpls.2024.1466857)
Supplement: Supplementary file 1 [file Table1.xlsx]

## Sheet: Sheet1
Supplementary Table 1 Names, origin, population structure, damage index of 201 O. sativa accessions.
ID	Name	Original	Subpopulation	2020
				1	2	3
3	Luhan58	Shanghai	Japonica	4.42804	6.76507	7.74908
9	Zenggongliaogeng	Liaoning	Japonica	15.2522	14.3911	13.7761
10	Xiushui519	Zhejiang	Japonica	49.4465	51.4145	50.7995
16	Y237	China	Improved cultivar of indica	108.487	103.69	100.369
19	3412	China	Improved cultivar of indica	111.193	108.61	108.118
20	5431	China	Improved cultivar of indica	55.5966	58.4256	56.4576
22	L203	China	Improved cultivar of indica	19.0652	17.9582	18.3272
23	L204	China	Improved cultivar of indica	79.0898	73.3087	74.1697
24	L205	China	Improved cultivar of indica	31.8573	30.5043	27.4293
25	R288/R143	China	Improved cultivar of indica	27.4293	24.7232	25.4613
27	F302/R143	China	Improved cultivar of indica	25.2153	23.6162	26.6913
28	R1988/R241	China	Improved cultivar of indica	37.5154	41.4514	40.7134
29	R715	China	Improved cultivar of indica	68.0197	62.3616	65.6827
30	R282	China	Improved cultivar of indica	49.5695	47.3555	50.3075
31	R311	China	Improved cultivar of indica	9.5941	10.0861	9.7171
32	R873	China	Improved cultivar of indica	61.8696	62.9766	59.7786
34	S311	China	Improved cultivar of indica	20.7872	21.4022	16.6052
35	1123	China	Improved cultivar of indica	102.337	99.016	101.107
36	1140	China	Improved cultivar of indica	84.7478	81.6728	84.9938
37	1228	China	Improved cultivar of indica	107.995	105.658	109.84
38	48R	China	Improved cultivar of indica	94.8339	88.9299	90.5289
39	84R	China	Improved cultivar of indica	58.4256	54.8585	53.9975
40	290	China	Improved cultivar of indica	59.5326	57.3186	58.1796
41	291	China	Improved cultivar of indica	27.5523	30.2583	30.8733
42	125R	China	Improved cultivar of indica	98.893	94.3419	96.925
43	147R	China	Improved cultivar of indica	31.1193	25.9533	28.1673
44	206R	China	Improved cultivar of indica	37.6384	34.9323	34.5633
45	208R	China	Improved cultivar of indica	41.2054	45.7565	42.9274
46	Taixianzhan	China	Improved cultivar of indica	74.1697	75.2768	76.0148
47	238R	China	Improved cultivar of indica	49.3235	47.2325	44.5264
48	712R	China	Improved cultivar of indica	12.5461	10.8241	10.2091
53	IR 28210--68-4-1-3	IRRI	Improved cultivar of indica	33.9483	34.1943	35.1784
59	IR 34662-29-1-3-3	IRRI	Improved cultivar of indica	11.1931	13.1611	13.1611
65	IR 53912-98-1-1-2	IRRI	Improved cultivar of indica	31.4883	28.7823	34.5633
69	CR 16-3	IRRI	Improved cultivar of indica	10.9471	12.6691	13.7761
70	IR 58110-144-2-2-2R	IRRI	Improved cultivar of indica	36.4084	39.7294	37.0234
71	IR 53915-43-3-3-3R	IRRI	Improved cultivar of indica	12.6691	14.8831	11.3161
73	IR 37721-90-3-3-3-2R	IRRI	Improved cultivar of indica	20.5412	21.1562	21.8942
76	ITA 312	IITA	Improved cultivar of indica	30.5043	31.4883	32.1033
77	IR 58541-AC7-2	IRRI	Improved cultivar of indica	15.1292	14.2681	12.7921
79	IR 58099-95-2-2	IRRI	Improved cultivar of indica	94.4649	103.69	104.797
80	CT9868-3-2-2P-M	CIAT	Improved cultivar of indica	99.877	94.9569	96.556
81	IRGA 234-21-5-6-A5	IRRI	Improved cultivar of indica	108.61	107.38	101.599
82	IR 45138-131-2-1-1-3-1	IRRI	Improved cultivar of indica	31.2423	29.2743	32.7183
83	IR 65638-85-3-1	IRRI	Improved cultivar of indica	16.6052	11.9311	10.4551
85	BG-4807-4-2-2	Sri Lanka	Improved cultivar of indica	7.01107	10.3321	11.1931
87	IR 29723-1438	IRRI	Improved cultivar of indica	12.9151	11.5621	16.1132
92	IR 71605-1-1-4-3-1-2	IRRI	Improved cultivar of indica	20.6642	16.6052	16.1132
94	3039	Cuba	Improved cultivar of indica	12.9151	10.5781	9.5941
95	CT 9496-10-2-1-1-M-1-3P-M-1	CIAT	Improved cultivar of indica	10.5781	14.1451	15.1292
99	CT9874-3-2-M-5-4P-M	CIAT	Improved cultivar of indica	48.5855	51.6605	46.8635
100	CNAX 4354-5-8-3-1-B	Brazil	Improved cultivar of indica	17.8352	13.7761	15.4982
101	CT 8452-1-23-15P-M-1P	CIAT	Improved cultivar of indica	104.797	100.984	96.556
103	P 5166F2-25-2	Colombia	Improved cultivar of indica	9.5941	10.0861	7.99508
104	CAN 8502	Brazil	Improved cultivar of indica	7.99508	8.36408	9.9631
105	MARAJO	Brazil	Improved cultivar of indica	15.7442	16.8512	17.4662
107	IR 79216-8-2-3-1	IRRI	Improved cultivar of indica	10.8241	7.74908	11.1931
111	CT 9145-4-15-1-3	CIAT	Improved cultivar of indica	17.4662	16.6052	14.3911
112	CT 9153-4-16-11-1	CIAT	Improved cultivar of indica	29.8893	29.1513	29.2743
115	IR 60937-52-3-3-1	IRRI	Improved cultivar of indica	34.1943	37.1464	38.0074
116	IR61009-37-2-1-2	IRRI	Improved cultivar of indica	15.4982	17.5892	16.2362
118	BR 4689-17-1-5	Bangladesh	Improved cultivar of indica	94.0959	97.417	95.695
119	IR 66738-118-1-2	IRRI	Improved cultivar of indica	16.6052	17.0972	17.9582
121	CT 9157-3-2-6-2	CIAT	Improved cultivar of indica	29.1513	31.4883	29.8893
122	IR 60819-6-2-2	IRRI	Improved cultivar of indica	95.941	87.9459	86.5929
123	IR 57301-158-3-1	IRRI	Improved cultivar of indica	8.11808	8.73309	9.7171
124	IR 57313-106-2-3	IRRI	Improved cultivar of indica	19.5572	16.4822	16.6052
125	IR 60820-81-2-1	IRRI	Improved cultivar of indica	9.9631	9.22509	8.97909
126	C 122CU83-SMCU-7CU	Mexico	Improved cultivar of indica	9.7171	10.8241	11.3161
129	CT 9737-6-1-3P-M	CIAT	Improved cultivar of indica	15.3752	17.8352	17.3432
131	CT 15671-15-1-3-1-3-M	CIAT	Improved cultivar of indica	67.7737	62.4846	70.7257
132	CT 15716-6-1-2-1-2-M	CIAT	Improved cultivar of indica	94.4649	94.8339	86.7159
133	CT 15691-4-3-1-1-1-M	CIAT	Improved cultivar of indica	28.0443	31.1193	32.8413
134	CT 15765-12-1-4-2-1-M	CIAT	Improved cultivar of indica	61.3776	64.5756	67.1587
135	CT 15765-13-3-8-3-3-M	CIAT	Improved cultivar of indica	64.3296	63.8376	70.6027
136	CT 15675-2-2-2-1-1-M	CIAT	Improved cultivar of indica	81.7958	85.1169	86.4699
137	CT 15765-18-1-5-3-2-M	CIAT	Improved cultivar of indica	69.2497	71.9557	68.8807
138	CT 18232-5-8-2-1-2-2	CIAT	Improved cultivar of indica	55.8426	53.0135	49.9385
139	CT 18233-15-3-3-4-1-1	CIAT	Improved cultivar of indica	50.7995	51.9065	48.5855
141	CT 18238-23-1-1-2-1-2	CIAT	Improved cultivar of indica	58.7946	51.1685	53.5055
143	CT 18245-4-3-5-1-1-2	CIAT	Improved cultivar of indica	83.0258	87.0849	87.8229
144	CT 18597-2-1-2-1-4	CIAT	Improved cultivar of indica	41.5744	43.9114	47.4785
145	CT 15671-15-1-4-1-5-M	CIAT	Improved cultivar of indica	96.556	97.54	94.2189
146	C 2-9-9-2P-1P-3P	CIAT	Improved cultivar of indica	78.1058	77.2448	76.3838
149	IR10N211	IRRI	Improved cultivar of indica	69.8647	73.1857	70.7257
151	CT 16658-5-2-3SR-2-1-MMP	CIAT	Improved cultivar of indica	49.8155	47.2325	46.9865
154	CT 18148-6-9-5-1-3-4-MMP	CIAT	Improved cultivar of indica	98.77	101.353	96.064
155	CT 16658-5-2-3SR-3-1-3MP	CIAT	Improved cultivar of indica	41.0824	43.6654	45.7565
156	CT 19151-7-5-1-2SR-1P	CIAT	Improved cultivar of indica	15.2522	16.9742	17.8352
157	CT 19298-(1)-1-12-1-4-2MP	CIAT	Improved cultivar of indica	89.1759	96.31	90.7749
158	CT 19533-3-4-2-2P-2P	CIAT	Improved cultivar of indica	106.273	109.348	104.92
159	CT 19558-2-17-1P-2-2-3-M	CIAT	Improved cultivar of indica	104.551	100.123	98.647
162	NSIC RC154	IRRI	Improved cultivar of indica	8.73309	12.6691	11.6851
163	WAS 198-B-B-2	SENEGAL	Improved cultivar of indica	38.7454	36.6544	34.3173
165	IR 10M126	IRRI	Improved cultivar of indica	102.214	95.326	96.679
168	C 1-4-14-1P-3P-1P-1P	CIAT	Improved cultivar of indica	108.856	105.043	109.717
169	CT 18232-5-8-2-10-1	CIAT	Improved cultivar of indica	53.6285	50.5535	47.7245
170	CT 18235-3-9-1-2-3-3	CIAT	Improved cultivar of indica	38.4994	34.1943	32.7183
171	CT 18238-13-1-1-2-3-2	CIAT	Improved cultivar of indica	32.7183	28.9053	29.6433
172	CT 18372-8-1-6-3-1-5	CIAT	Improved cultivar of indica	39.7294	38.2534	36.4084
173	CT 18597-2-1-2-2-2	CIAT	Improved cultivar of indica	95.326	84.1328	99.262
179	IR 10A115	IRRI	Improved cultivar of indica	27.6753	30.5043	31.3653
182	IR 84675-134-6-1	IRRI	Improved cultivar of indica	25.0923	23.0012	27.5523
183	IR 84675-134-6-2	IRRI	Improved cultivar of indica	9.47109	8.36408	11.6851
185	IR 84675-58-2-3	IRRI	Improved cultivar of indica	36.1624	39.1144	33.5793
186	IR 09A101	IRRI	Improved cultivar of indica	51.9065	48.4625	46.6175
187	C 1-4-14-3P-2P-3P	CIAT	Improved cultivar of indica	108.61	100.984	99.016
190	IR 10A267	IRRI	Improved cultivar of indica	104.059	99.385	99.016
192	IR 65907-206-7-B	IRRI	Japonica	4.05904	5.28905	6.02706
193	IR 10L234	IRRI	Improved cultivar of indica	28.0443	30.1353	27.4293
195	CT 15696-3-4-1-1-1-M	IRRI	Improved cultivar of indica	67.0357	71.3407	65.0677
197	ChaoyanyihaoB	Hunan	Landrace of indica	81.1808	76.3838	74.2927
198	Aijiaonante	Guangdong	Landrace of indica	15.1292	12.9151	16.8512
199	L301B	Hunan	Landrace of indica	52.0295	55.9656	53.5055
201	Xiangaizao10	Hunan	Landrace of indica	60.5166	62.3616	64.5756
202	Jinnante43B	Hunan	Landrace of indica	71.9557	68.8807	74.1697
204	Xiangzaoxian7hao	Hunan	Landrace of indica	22.2632	25.5843	27.0603
205	80B	Hunan	Landrace of indica	12.0541	14.1451	12.7921
206	Guangluai15	Guangxi	Landrace of indica	37.3924	39.4834	40.4674
207	ZhuzhenB	Hunan	Landrace of indica	41.5744	43.6654	45.5105
209	Zaoxian240	Anhui	Landrace of indica	9.47109	7.99508	7.99508
211	JinnanteB	Hunan	Landrace of indica	7.25707	9.5941	10.3321
213	Laozaogu	Yunnan	Landrace of indica	6.02706	7.01107	7.99508
215	Nanxiongzaoyou	Guangdong	Landrace of indica	8.11808	9.5941	8.97909
216	Jiangnongzao1hao	Jiangxi	Landrace of indica	12.7921	11.4391	11.6851
217	IR661-1	Hunan	Landrace of indica	12.5461	14.1451	11.9311
220	Gui630	Hunan	Landrace of indica	5.90406	6.76507	7.99508
221	Dianrui409B	Yunnan	Landrace of indica	8.48708	11.5621	11.1931
223	88B	Jiangsu	Landrace of indica	10.4551	9.9631	13.1611
228	Lucaihao	Fujian	Landrace of indica	99.754	93.8499	95.818
229	XiangaiB	Jiangxi	Landrace of indica	6.27306	5.65806	7.01107
230	Guichao2hao	Guangdong	Landrace of indica	16.2362	12.9151	13.4071
231	Chengduai3hao	Sichuan	Landrace of indica	8.48708	9.5941	7.62608
232	Sankecun	Sichuan	Landrace of indica	6.76507	7.25707	7.50308
233	Xiangwanxian3hao	Hunan	Landrace of indica	27.6753	31.8573	32.3493
234	Jiabala	Xizang	Landrace of indica	34.9323	36.6544	32.5953
235	Taishannuo	Jiangxi	Landrace of indica	23.0012	23.9852	26.0763
236	Baimaodao	Heilongjiang	Japonica	16.4822	19.4342	16.1132
237	Momi	Guangxi	Landrace of indica	12.9151	9.47109	10.4551
238	Luke3hao	Sichuan	Landrace of indica	76.6298	68.6347	71.2177
239	Taizhongzailai1	Taiwan	Landrace of indica	106.027	101.23	100.738
240	Teqingxuanhui	Hunan	Landrace of indica	28.6593	35.1784	31.6113
242	Aituogu151	Sichuan	Landrace of indica	5.53506	0	0
243	Xiangwanxian1hao	Hunan	Landrace of indica	37.8844	31.8573	33.9483
245	Taizhong65hao	Taiwan	Japonica	101.599	107.872	97.663
246	Lemont	Shanghai	Japonica	94.0959	96.433	99.385
247	Jinyou1hao	Fujian	Landrace of indica	10.4551	9.10209	11.1931
249	Benbanggu	Yunnan	Japonica	8.97909	9.47109	10.5781
250	Dianxian232	Jiangsu	Landrace of indica	16.4822	13.8991	13.6531
251	Sanbaili	Jiangxi	Landrace of indica	12.5461	11.8081	15.1292
253	Liusha1hao	Guangxi	Landrace of indica	6.76507	7.25707	5.90406
254	Liushizao	Anhui	Landrace of indica	8.36408	10.2091	10.3321
255	Aimakang	Sichuan	Landrace of indica	29.0283	31.1193	31.7343
256	Dongtingwanxian	Hubei	Landrace of indica	72.4477	73.3087	69.3727
257	Bingwan3hao	Hunan	Landrace of indica	74.5387	80.4428	76.0148
261	Bawangbian1	Hubei	Japonica	23.9852	25.0923	27.4293
262	Putaohuang	Tianjin	Japonica	8.61009	10.3321	9.10209
264	X31	China	Landrace of indica	19.0652	18.5732	21.4022
267	Teqing	China	Landrace of indica	46.0025	49.5695	48.8315
269	Honggu	Sichuan	Landrace of indica	98.77	95.203	92.0049
270	Qiuqianbai	Anhui	Landrace of indica	105.289	102.583	99.754
272	Aimi	Jiangxi	Landrace of indica	12.6691	11.3161	10.8241
273	Nantehao	Jiangxi	Landrace of indica	8.85609	7.87208	8.48708
274	Wanlixian	Hunan	Landrace of indica	6.51907	7.25707	10.7011
282	Jiefangxian	Jiangxi	Landrace of indica	7.25707	9.47109	7.74908
283	Henxianliangchun	Guangxi	Landrace of indica	20.1722	23.0012	24.9692
288	Heidu4	Guangdong	Landrace of indica	10.3321	12.1771	13.8991
290	Huangpinuo	Yunnan	Japonica	26.8143	23.8622	27.1833
291	Liuyezhan	Hubei	Landrace of indica	68.6347	74.1697	73.0627
292	Heijing2hao	Heilongjiang	Japonica	36.7774	40.3444	41.0824
296	X34	China	Landrace of indica	16.7282	14.5141	13.8991
298	Gaoyandiandao	Hebei	Japonica	46.4945	54.3665	58.1796
299	Aihechi	Jiangxi	Landrace of indica	6.64207	11.5621	13.2841
303	Meihuanuo	Sichuan	Landrace of indica	13.7761	17.0972	12.6691
304	X43	China	Landrace of indica	10.0861	10.9471	11.3161
305	X45	China	Landrace of indica	30.0123	34.1943	35.1784
306	Fanhaopi	Yunnan	Landrace of indica	22.7552	23.8622	24.9692
307	Zhankenuo	Guizhou	Landrace of indica	55.7196	49.3235	57.3186
310	Baigedao	Jiangsu	Japonica	26.4453	28.0443	28.7823
311	X51	China	Landrace of indica	96.556	98.647	102.214
312	X54	China	Landrace of indica	7.01107	8.11808	8.85609
313	Biwushen	Yunnan	Landrace of indica	41.3284	44.4034	38.7454
316	X56	China	Landrace of indica	17.0972	21.4022	19.4342
317	Minbeiwanxian	Fujian	Landrace of indica	25.5843	22.6322	24.9692
318	Qiyuexian	Guangxi	Landrace of indica	27.3063	26.1993	28.9053
319	Qimei	Guangdong	Landrace of indica	16.8512	13.0381	16.1132
320	Maweizhan	Guizhou	Landrace of indica	8.11808	9.7171	8.85609
321	Mamagu	Sichuan	Landrace of indica	9.8401	11.5621	11.9311
323	Cungunuo	Guizhou	Landrace of indica	14.8831	16.6052	14.6371
324	Zinuo	Yunnan	Landrace of indica	15.7442	17.8352	18.8192
330	Qingke	Yunnan	Landrace of indica	69.2497	73.3087	69.0037
332	Wuzuihonggu	Yunnan	Landrace of indica	49.5695	53.7515	49.8155
334	Nangaogu	Yunnan	Landrace of indica	31.3653	33.9483	35.7934
336	Jinxibai	Jiangxi	Landrace of indica	18.6962	18.2042	17.5892
340	Zaoshuheixiang	Guangxi	Landrace of indica	23.1242	23.6162	23.8622
341	Yangkenuo	Guizhou	Landrace of indica	39.8524	41.5744	40.7134
343	Menjiading2	Hainan	Landrace of indica	56.9496	61.6236	55.9656
345	Chikenuo	Guangdong	Landrace of indica	28.7823	31.4883	32.3493
346	Zhongnong4hao	Sichuan	Landrace of indica	18.3272	22.6322	21.4022
350	Jinzhinuo	Yunnan	Landrace of indica	7.13407	8.11808	8.48708
356	Dongtingwanxian	Hubei	Landrace of indica	54.4895	52.3985	50.3075
