# Supplementary material for: Genome wide association study reveals new genes for resistance to striped stem borer in rice (Oryza sativa L.)
Source: Front Plant Sci. 2024 Sep 13;15:1466857. doi: 10.3389/fpls.2024.1466857 (PMC11427250; doi:10.3389/fpls.2024.1466857)
Supplement: Supplementary file 2 [file Table2.xls]

## Sheet: Supplementary Table2
Supplementary Table 2 Sequence information on the genomes of 201 rice accessions.
Sample	Raw data	Clean data	Q20	Q30	Effective Rate(%)	GC Content(%)	Clean_reads	mapped_reads	mapping_rate	Average_depth	Coverage_1X	Coverage_4X
239	8059493100	8042667600	97.31	92.59	99.79	43.14	53617784	51953738	0.969	19.37	0.908	0.8657
171	4621346700	4611869100	97.34	92.82	99.79	44.02	30745794	29918012	0.9731	11.56	0.9093	0.8445
30	6864471600	6854838300	94.65	87.09	99.86	43.88	45698922	44038355	0.9637	14.83	0.9121	0.8634
312	5528035800	5519131500	97.06	92.19	99.84	43.7	36794210	35686581	0.9699	12.02	0.9085	0.8393
193	5459177700	5448330900	96.22	89.94	99.8	43.21	36322206	35085015	0.9659	11.82	0.8951	0.8189
179	6784803900	6763697700	97.77	93.65	99.69	43.75	45091318	43580295	0.9665	16.62	0.9036	0.858
264	4687104900	4678555800	96.11	89.84	99.82	45.05	31190372	30244358	0.9697	10.68	0.891	0.7533
204	5060920500	5048330400	97.19	92.42	99.75	43.49	33655536	32643510	0.9699	12.83	0.8973	0.8313
135	5006260500	4998136500	97.45	92.97	99.84	43.45	33320910	32277520	0.9687	11.95	0.8983	0.8316
156	6130431600	6119401200	97	91.87	99.82	43.91	40796008	39614597	0.971	14.59	0.9092	0.8605
216	4340808600	4333152000	96.78	91.55	99.82	43.22	28887680	27931554	0.9669	9.92	0.8915	0.7889
345	6314382300	6298058700	97.05	92.2	99.74	44.47	41987058	40647094	0.9681	15.71	0.9006	0.8463
343	5049046200	5041143300	96.25	90.08	99.84	43.52	33607622	32710000	0.9733	10.67	0.9137	0.8322
112	4699766100	4689039300	97.22	92.56	99.77	43.78	31260262	30320545	0.9699	11.85	0.9044	0.8347
235	4429499100	4415000100	97.01	92.12	99.67	43.86	29433334	28537342	0.9696	11.22	0.8948	0.8157
71	5788240200	5779208700	96.18	89.94	99.84	43.22	38528058	37243573	0.9667	12.34	0.8968	0.8283
159	6314954700	6302616000	97.38	92.73	99.8	44.02	42017440	40780663	0.9706	14.91	0.9115	0.8642
318	5700505800	5688870600	97.34	92.67	99.8	43.28	37925804	36743344	0.9688	14.21	0.9001	0.8455
198	5549563800	5537364600	97.05	92.14	99.78	43.09	36915764	35806374	0.9699	12.41	0.8978	0.8274
111	4282704600	4273228200	97.25	92.59	99.78	43.73	28488188	27549609	0.9671	10.82	0.8971	0.8184
122	4962647400	4957299300	96.03	89.58	99.89	43.19	33048662	31886332	0.9648	10.97	0.8937	0.8106
162	7457225100	7446146700	95.72	88.74	99.85	43.68	49640978	48009538	0.9671	17.55	0.9051	0.8592
182	5171407500	5162377800	96.23	90	99.83	43.15	34415852	33262796	0.9665	11.26	0.8936	0.8157
35	4846992000	4841126700	96.09	89.79	99.88	43.91	32274178	31203502	0.9668	10.58	0.9032	0.8223
298	5353463100	5344299300	97.34	92.66	99.83	43.49	35628662	35218215	0.9885	12.29	0.9674	0.9383
209	5324394000	5308883700	96.98	92.03	99.71	44.23	35392558	34339295	0.9702	13.26	0.9043	0.8479
138	4592364600	4580572800	97.19	92.52	99.74	43.71	30537152	29622877	0.9701	11.48	0.9095	0.8449
324	5139520800	5130390300	96.92	91.75	99.82	43.36	34202602	33171881	0.9699	12.73	0.9001	0.8398
230	4003219200	3986651700	96.3	90.24	99.59	44.72	26577678	25709599	0.9673	9.07	0.8808	0.7094
131	5373308700	5359681500	97.36	92.86	99.75	43.81	35731210	34689768	0.9709	13.5	0.9061	0.8518
154	5045912700	5020232700	97.04	92.21	99.49	44.4	33468218	32446430	0.9695	12.53	0.9055	0.8437
83	4059722400	4050377700	96.29	90.23	99.77	44.61	27002518	26093039	0.9663	8.83	0.8933	0.7562
187	5123678400	5113146000	96.19	89.97	99.79	43.42	34087640	33025069	0.9688	10.71	0.921	0.8344
232	4396452300	4386448800	95.86	89.37	99.77	43.36	29242992	28143284	0.9624	9.62	0.8899	0.7751
77	6379161000	6370207200	95.69	89.03	99.86	43.21	42468048	40994912	0.9653	13.97	0.9012	0.8422
243	4801301700	4789855800	97.08	92.22	99.76	43.46	31932372	30958666	0.9695	12.16	0.8966	0.8297
103	4536944100	4528099800	96.23	90.07	99.81	44.44	30187332	29192744	0.9671	9.72	0.8923	0.7651
346	5554404000	5545165500	97.2	92.5	99.83	44.05	36967770	35727719	0.9665	12.33	0.8979	0.8243
129	4286127900	4278680700	96.43	90.41	99.83	43.42	28524538	27595802	0.9674	9.37	0.8933	0.7717
336	5044769100	5031032700	96.87	91.85	99.73	44.26	33540218	32443566	0.9673	12.66	0.899	0.8341
44	4667613600	4662514500	97.15	92.4	99.89	43.48	31083430	30038856	0.9664	10.39	0.8982	0.8023
41	4604491500	4592764200	97.15	92.44	99.75	44.23	30618428	29683722	0.9695	11.46	0.9071	0.8223
169	5170914300	5160872700	96.35	90.28	99.81	43.37	34405818	33406612	0.971	10.91	0.9087	0.8384
40	4976154300	4969631400	97.21	92.47	99.87	43.48	33130876	32032741	0.9669	11.16	0.9031	0.825
168	5650916100	5638786800	96.37	90.28	99.79	43.49	37591912	36447128	0.9695	11.93	0.9099	0.8493
99	4393932900	4383385800	96.86	91.72	99.76	44.31	29222572	28351083	0.9702	11.04	0.9064	0.8244
283	6925590000	6913038000	97.34	92.63	99.82	43.7	46086920	44730160	0.9706	16.34	0.905	0.8592
136	6404160000	6391946400	97.34	92.69	99.81	43.83	42612976	41303066	0.9693	15.13	0.9061	0.8569
186	4669050300	4659975300	96.03	89.75	99.81	43.88	31066502	29969850	0.9647	10.75	0.8947	0.8129
195	5058288300	5041420200	97.13	92.39	99.67	43.77	33609468	32580535	0.9694	12.58	0.9052	0.8481
220	4594952100	4587243000	96.12	89.81	99.83	43.34	30581620	29583163	0.9674	10.02	0.8948	0.7943
119	5355905700	5344056000	96.91	91.9	99.78	43.94	35627040	34465428	0.9674	13.49	0.897	0.8396
290	6228656400	6217462500	95.72	89.12	99.82	44.21	41449750	40552461	0.9784	13.15	0.9598	0.9246
320	4975614000	4968312000	97	91.87	99.85	43.67	33122080	32144091	0.9705	11.8	0.9126	0.8405
313	4840590000	4833621300	95.9	89.38	99.86	43.27	32224142	31021104	0.9627	10.3	0.8952	0.7918
172	6029228400	6013800900	95.92	90.08	99.74	43.35	40092006	38714314	0.9656	14.44	0.9274	0.8717
202	6144064800	6132064200	97.44	92.76	99.8	43.47	40880428	39285426	0.961	13.27	0.9023	0.8433
350	4605244200	4598397600	95.78	89.19	99.85	43.76	30655984	29676629	0.9681	10.11	0.892	0.7889
303	7292131800	7272115200	97.39	92.81	99.73	43.3	48480768	47048674	0.9705	17.85	0.9055	0.8609
205	5036391000	5024395800	97.24	92.56	99.76	42.98	33495972	32486365	0.9699	11.55	0.8935	0.8178
29	6959877000	6948592800	96.15	89.88	99.84	43.66	46323952	44824598	0.9676	14.81	0.9066	0.857
247	5646666000	5635964400	97.08	92.08	99.81	43.21	37573096	36345941	0.9673	13.97	0.9	0.844
139	5492484900	5475273000	97.38	92.91	99.69	43.76	36501820	35325033	0.9678	13.64	0.9081	0.8561
173	5150861700	5139610500	96.35	90.27	99.78	43.39	34264070	33242969	0.9702	10.58	0.9244	0.8335
332	6567870900	6556213500	96.28	90.19	99.82	44.78	43708090	42330233	0.9685	14.25	0.9019	0.8317
16	4910224200	4904600100	94.36	86.26	99.89	43.46	32697334	31588880	0.9661	11.18	0.8988	0.8166
28	5804266200	5796971400	95.78	89.2	99.87	43.47	38646476	37366365	0.9669	12.39	0.9093	0.8483
307	4822953000	4811469600	96.25	90.09	99.76	43.58	32076464	31008710	0.9667	10.53	0.8966	0.8069
31	4886915100	4881741600	97.15	92.37	99.89	43.57	32544944	31564155	0.9699	10.92	0.8968	0.8198
274	4951315800	4944535800	94.6	86.67	99.86	43.39	32963572	31822565	0.9654	10.72	0.8992	0.8154
27	4725799200	4718182200	96.16	89.9	99.84	43.66	31454548	30441969	0.9678	10.43	0.9027	0.8116
257	4579300800	4571303700	96.14	89.88	99.83	44.05	30475358	29468931	0.967	10.23	0.8927	0.7819
272	5332544700	5318122200	97.4	92.82	99.73	43.11	35454148	34431601	0.9712	13.34	0.896	0.8359
197	5085225900	5073474600	97.02	92.08	99.77	43.51	33823164	32851353	0.9713	12.89	0.8967	0.8312
296	5928625800	5915710200	97.22	92.41	99.78	44.09	39438068	38285891	0.9708	14.78	0.9014	0.8443
32	6540438600	6524221800	96.75	91.53	99.75	43.77	43494812	42205039	0.9703	16.05	0.9194	0.8706
65	4741371000	4730078400	96.03	89.66	99.76	43.57	31533856	30383927	0.9635	10.39	0.892	0.7996
251	4953048000	4944208500	96.07	89.77	99.82	43.44	32961390	31806604	0.965	10.8	0.8964	0.8144
310	9282537300	9270800700	96.22	90	99.87	43.77	61805338	60734497	0.9827	18.79	0.9644	0.9464
207	4867115700	4859236800	97.1	92.27	99.84	43.09	32394912	31270528	0.9653	10.93	0.8942	0.8112
123	4675548000	4667478000	96.38	90.3	99.83	43.3	31116520	30106044	0.9675	10.2	0.8943	0.8023
245	4614657900	4602762000	97.28	92.7	99.74	43.36	30685080	30301234	0.9875	11.26	0.958	0.9133
273	4857628500	4849515300	96.23	90.05	99.83	43.39	32330102	31250779	0.9666	10.61	0.8968	0.8105
199	5197990800	5185394400	97.26	92.65	99.76	43.55	34569296	33462484	0.968	13.09	0.8989	0.8377
305	5402166600	5391225900	96.33	90.32	99.8	45.3	35941506	34990512	0.9735	11.91	0.9094	0.8161
317	4387953600	4379900100	96.44	90.51	99.82	43.44	29199334	28166950	0.9646	9.86	0.8941	0.7929
22	4972210500	4961110500	97.11	92.34	99.78	43.89	33074070	32021799	0.9682	12.54	0.901	0.8385
81	4890145800	4883274300	96.34	90.23	99.86	43.89	32555162	31453089	0.9661	10.43	0.8932	0.8
151	4984968000	4971412500	97.3	92.72	99.73	43.52	33142750	32112624	0.9689	12.58	0.9038	0.8434
158	4548792300	4536893400	97.35	92.87	99.74	43.48	30245956	29297627	0.9686	11.58	0.8958	0.8221
319	5613300300	5602983600	97.27	92.5	99.82	43.6	37353224	36258184	0.9707	13.37	0.9009	0.8455
25	4954634400	4947430800	96.14	89.92	99.85	43.95	32982872	31923575	0.9679	10.59	0.918	0.8239
256	5943450300	5925686400	97.35	92.71	99.7	43.04	39504576	38252086	0.9683	14.66	0.8983	0.8434
38	7449182700	7439415600	95.88	89.35	99.87	43.36	49596104	48035747	0.9685	16.03	0.9084	0.8617
48	4491422400	4478098800	97.11	92.32	99.7	44.52	29853992	28831642	0.9658	11.25	0.9015	0.828
132	5730443400	5715509400	97.52	93.25	99.74	43.95	38103396	36915519	0.9688	14.32	0.9039	0.8529
190	4711186200	4696656600	96.28	90.17	99.69	43.53	31311044	30236917	0.9657	10.23	0.9109	0.8034
79	5620240200	5608911600	97.05	92.2	99.8	44.74	37392744	36153111	0.9668	14.07	0.9007	0.8441
254	5563152000	5550111900	97.42	92.89	99.77	45.06	37000746	35902124	0.9703	12.1	0.8925	0.7978
43	4612865400	4605050700	96.34	90.25	99.83	43.8	30700338	29751161	0.9691	10.09	0.8977	0.7779
37	5576605800	5567248800	96	89.62	99.83	43.85	37114992	35975548	0.9693	12.14	0.9071	0.8401
334	5299234500	5290614000	97.15	92.39	99.84	43.66	35270760	34182802	0.9692	11.84	0.897	0.8202
126	5191757100	5180039400	97.44	93.04	99.77	43.71	34533596	33438928	0.9683	13.17	0.8981	0.8393
356	4247928300	4240606200	96.13	89.85	99.83	43.27	28270708	27363254	0.9679	9.29	0.9005	0.7789
291	5154765600	5142346800	96.2	89.98	99.76	43.38	34282312	33235024	0.9695	11.32	0.8951	0.8214
80	6274699800	6261923100	95.99	89.62	99.8	43.89	41746154	40357304	0.9667	13.58	0.9002	0.8381
163	4782328800	4767165600	97.14	92.22	99.68	43.89	31781104	30738013	0.9672	11.42	0.8956	0.822
157	4876456200	4864943400	97.44	93.07	99.76	44.02	32432956	31461747	0.9701	12.22	0.9082	0.8485
246	5211599100	5184907500	96.15	89.97	99.49	44.84	34566050	34042920	0.9849	10.84	0.9655	0.8792
155	5899643100	5883179700	97.39	92.93	99.72	43.72	39221198	37882063	0.9659	14.64	0.9029	0.8511
165	5450980200	5441201100	96.91	91.69	99.82	43.69	36274674	35106433	0.9678	13.1	0.8977	0.836
59	6872232300	6859323300	96.05	89.73	99.81	43.53	45728822	43929523	0.9607	14.75	0.9025	0.85
267	6481638300	6468465300	97.52	93.09	99.8	44.81	43123102	42151908	0.9775	13.57	0.9256	0.8693
144	4702658700	4693982400	95.92	89.41	99.82	43.3	31293216	30359731	0.9702	10.06	0.9038	0.8116
115	4121060400	4116286500	96.28	90.1	99.88	43.2	27441910	26495955	0.9655	9.08	0.8855	0.7614
217	5312021700	5304572700	96.96	91.91	99.86	43.41	35363818	34047336	0.9628	12.02	0.9043	0.8398
170	4551633900	4545432900	96.23	90	99.86	43.46	30302886	29335591	0.9681	9.78	0.9068	0.8132
10	5684158200	5674926900	96.06	89.74	99.84	43.18	37832846	37336528	0.9869	11.69	0.966	0.9254
3	6516937500	6508300200	96.25	90.05	99.87	43.41	43388668	42705596	0.9843	13.15	0.9696	0.943
85	5010033900	5002220700	96.3	90.16	99.84	44.08	33348138	32281571	0.968	10.86	0.8935	0.7885
124	6507435600	6498437700	97.42	92.8	99.86	43.49	43322918	41983282	0.9691	15.49	0.9022	0.8518
42	4858632000	4851748200	97.07	92.18	99.86	43.62	32344988	31288866	0.9673	10.88	0.8978	0.8178
87	4346174400	4339689300	96.16	89.94	99.85	44.34	28931262	27892227	0.9641	9.44	0.8898	0.7762
270	6120305100	6109694700	97.16	92.22	99.83	43.55	40731298	39376178	0.9667	14.35	0.9126	0.8637
9	6733881600	6724423200	96.29	90.13	99.86	43.22	44829488	44394166	0.9903	14.04	0.9751	0.9541
240	5111106000	5102863800	95.84	89.31	99.84	43.2	34019092	32888773	0.9668	10.97	0.905	0.8189
53	4549166100	4541159700	97.48	93	99.82	43.53	30274398	29287443	0.9674	10.98	0.8921	0.81
94	5153429400	5143774200	97.31	92.67	99.81	45.56	34291828	33187968	0.9678	11.34	0.8933	0.7834
321	6434672100	6425247300	97.1	92.12	99.85	43.72	42834982	41574661	0.9706	15.31	0.9032	0.8551
255	4189332900	4178184900	97.34	92.84	99.73	43.7	27854566	26850721	0.964	10.61	0.8935	0.8056
82	6081042000	6065288100	97.27	92.59	99.74	44.67	40435254	38730399	0.9578	14.23	0.8992	0.8463
69	4730194500	4723047600	96.02	89.64	99.85	43.44	31486984	30365262	0.9644	10.04	0.8975	0.7994
19	5960163900	5950413600	96.33	90.25	99.84	43.37	39669424	38327988	0.9662	12.81	0.9032	0.8446
107	4946880000	4934796000	97	92.06	99.76	43.76	32898640	31835031	0.9677	12.39	0.9009	0.8384
299	5388439500	5380389300	97.33	92.6	99.85	43.31	35869262	34831000	0.9711	12.79	0.9021	0.8411
104	5380332900	5363971500	97.25	92.69	99.7	44.1	35759810	34729253	0.9712	13.52	0.9071	0.8498
34	5834866200	5823946500	96.16	89.94	99.81	43.72	38826310	37573211	0.9677	12.85	0.9015	0.8397
306	5000717700	4991631600	96.88	91.62	99.82	43.51	33277544	32396635	0.9735	12.04	0.9097	0.8471
133	4796949000	4786686900	95.29	88.15	99.79	43.51	31911246	30854539	0.9669	10.58	0.8988	0.8147
20	5611571400	5599895400	96.84	91.74	99.79	43.55	37332636	36262591	0.9713	14.25	0.8996	0.8404
46	4508255400	4495944900	97.16	92.48	99.73	44.58	29972966	29019454	0.9682	11.33	0.8939	0.8171
125	4098965100	4092981300	96.33	90.21	99.85	43.66	27286542	26379848	0.9668	9.01	0.8896	0.7687
146	5543701800	5523420000	96.87	91.84	99.63	44.11	36822800	35743693	0.9707	13.64	0.914	0.8642
105	5649375000	5643313800	96.18	89.94	99.89	43.45	37622092	36404852	0.9676	12.43	0.9005	0.8343
223	5462175000	5450556000	97.25	92.4	99.79	43.22	36337040	35286843	0.9711	13.75	0.8994	0.8416
234	4503650700	4496640900	95.85	89.36	99.84	43.42	29977606	28928484	0.965	9.89	0.8936	0.7898
45	4889754600	4883304000	97.17	92.41	99.87	43.69	32555360	31506362	0.9678	11.1	0.8956	0.8112
341	5852523300	5842626600	97.1	92.26	99.83	43.37	38950844	37737401	0.9688	12.95	0.9059	0.8462
282	5477241000	5460035700	97.27	92.66	99.69	44.05	36400238	35307974	0.97	13.73	0.9018	0.8463
101	4272403200	4264124400	96.22	90.03	99.81	44.56	28427496	27484373	0.9668	9.33	0.8907	0.7524
118	4665284100	4659479100	96.11	89.81	99.88	43.55	31063194	30027293	0.9667	10.08	0.8925	0.795
47	4849453200	4842707700	95.9	89.39	99.86	43.6	32284718	31214141	0.9668	10.48	0.8995	0.8071
76	5317016400	5303237400	97.23	92.59	99.74	43.72	35354916	34231910	0.9682	13.34	0.9007	0.8427
316	4397439600	4387089300	96.43	90.47	99.76	45.03	29247262	27149368	0.9283	9.1	0.8926	0.7695
121	6331409100	6317499900	96.82	91.62	99.78	43.73	42116666	40835070	0.9696	15.91	0.9085	0.86
192	5375365500	5359000500	97.14	92.4	99.7	43.41	35726670	35357188	0.9897	12.78	0.9789	0.9589
185	5488407300	5474976900	96.25	90.06	99.76	43.26	36499846	35013143	0.9593	11.66	0.8941	0.8152
36	5479223400	5468582400	96.08	89.79	99.81	43.44	36457216	34708977	0.952	11.7	0.9069	0.8344
73	5477703300	5466506100	95.98	89.58	99.8	43.58	36443374	35082187	0.9626	11.73	0.9027	0.8269
340	6533878500	6523135500	95.97	89.57	99.84	43.81	43487570	42089976	0.9679	14.32	0.9055	0.8477
70	4323278100	4313279400	96.23	90.08	99.77	43.67	28755196	27632499	0.961	9.53	0.8928	0.7799
242	4275733800	4268454000	96.32	90.25	99.83	43.19	28456360	27564124	0.9686	9.58	0.8891	0.775
250	5116332900	5107309800	97.2	92.49	99.82	43.49	34048732	33074982	0.9714	11.49	0.8966	0.8102
288	4705740900	4698679500	96.22	89.98	99.85	43.3	31324530	30330319	0.9683	10.13	0.8947	0.7954
215	5392135500	5381682600	97.1	92.23	99.81	42.86	35877884	34790997	0.9697	12.34	0.8976	0.8333
221	6318027600	6302450100	97.96	94.13	99.75	44.21	42016334	40690564	0.9684	14.66	0.9042	0.8541
253	5519743500	5506175400	97.27	92.52	99.75	43.2	36707836	35607809	0.97	13.73	0.8978	0.8419
201	5477146800	5460330000	98.19	94.67	99.69	43.76	36402200	35292795	0.9695	13.75	0.8977	0.8404
229	5663731500	5646111300	96.2	90.03	99.69	44.84	37640742	36463913	0.9687	12.65	0.8951	0.8048
143	6187004700	6175892700	97.04	91.98	99.82	43.9	41172618	40042490	0.9726	14.52	0.9155	0.8711
211	6728142600	6711410100	98.09	94.47	99.75	43.97	44742734	43193406	0.9654	15.58	0.9063	0.8588
134	6079182300	6064962300	97.16	92.35	99.77	42.94	40433082	39182258	0.9691	12.99	0.9005	0.8384
145	5492548800	5480246400	97.52	93.12	99.78	43.87	36534976	35415054	0.9693	13.64	0.9022	0.8456
213	5356239300	5341632600	96.06	89.77	99.73	45.08	35610884	34107722	0.9578	11.92	0.8932	0.7879
206	5654374200	5640451500	98	94.23	99.75	43.84	37603010	36445918	0.9692	14.08	0.9018	0.8472
141	4391199000	4381941000	96.16	89.88	99.79	43.31	29212940	28311842	0.9692	9.35	0.9032	0.7992
23	6306651300	6296092800	96.19	89.98	99.83	43.69	41973952	40632524	0.968	13.78	0.9048	0.8522
95	5119893000	5103482400	97.4	92.96	99.68	44.47	34023216	33013334	0.9703	12.72	0.9044	0.8441
183	4351527000	4339377000	97.2	92.49	99.72	44.02	28929180	28006883	0.9681	11.04	0.8939	0.8052
116	5889261900	5880750300	97.34	92.63	99.86	43.59	39205002	37933371	0.9676	14	0.8984	0.8437
249	5522770200	5515002600	97.13	92.34	99.86	43.66	36766684	36310672	0.9876	11.56	0.9736	0.9413
330	4149574200	4142973900	95.95	89.54	99.84	43.39	27619826	26750623	0.9685	9.27	0.8915	0.7684
269	4720680900	4713161100	95.91	89.38	99.84	43.19	31421074	30573585	0.973	10.36	0.9063	0.8196
311	4797503100	4789691700	96.15	89.89	99.84	43.64	31931278	30898333	0.9677	10.46	0.8941	0.7943
233	6927166800	6913560900	96.03	89.66	99.8	43.91	46090406	44567169	0.967	14.99	0.9032	0.8503
100	5553996900	5539081200	97.09	92.22	99.73	44.41	36927208	35864299	0.9712	13.93	0.9057	0.8449
24	5380816200	5374947900	97.19	92.44	99.89	43.42	35832986	34818957	0.9717	12.01	0.9008	0.8318
231	6178295100	6165907500	97.47	92.92	99.8	43.28	41106050	39860729	0.9697	15.46	0.9009	0.8492
238	6231810900	6220947900	97.29	92.59	99.83	43.71	41472986	40231381	0.9701	14.72	0.903	0.8533
237	6209692200	6200291700	96.16	89.94	99.85	44.28	41335278	39696453	0.9604	13.46	0.9024	0.8358
228	4893017400	4884577200	95.97	89.55	99.83	43.33	32563848	31502039	0.9674	10.58	0.8959	0.8062
149	4887692400	4876891200	96.33	90.21	99.78	43.12	32512608	31357186	0.9645	10.56	0.8913	0.8054
323	5676354300	5667508200	97.35	92.69	99.84	43.17	37783388	36662879	0.9703	14.05	0.9011	0.8457
92	5319428400	5304139200	96.35	90.36	99.71	45.64	35360928	34100987	0.9644	11.81	0.8916	0.7959
262	4228200900	4221153600	96.05	89.69	99.83	43.76	28141024	27530725	0.9783	8.81	0.9377	0.8289
39	5832540300	5826035100	97.15	92.36	99.89	43.34	38840234	37646889	0.9693	12.92	0.9036	0.8471
236	4608388500	4601852700	96.03	89.59	99.86	43.62	30679018	30132822	0.9822	9.67	0.9406	0.8587
292	5138868900	5129684100	96.27	90.12	99.82	43.86	34197894	33339217	0.9749	10.28	0.9473	0.8458
304	4760672400	4753474200	95.96	89.54	99.85	43.48	31689828	30674929	0.968	10.14	0.8957	0.7888
261	4997421300	4986743100	96.14	89.86	99.79	42.98	33244954	32612747	0.981	10.43	0.9454	0.8712
137	5973445500	5966003700	95.95	89.48	99.88	43.38	39773358	38451117	0.9668	12.56	0.907	0.845
