# Supplementary material for: Genome wide association study reveals new genes for resistance to striped stem borer in rice (Oryza sativa L.)
Source: Front Plant Sci. 2024 Sep 13;15:1466857. doi: 10.3389/fpls.2024.1466857 (PMC11427250; doi:10.3389/fpls.2024.1466857)
Supplement: Supplementary file 3 [file Table3.xlsx]

## Sheet: Sheet1
Supplementary Table 3 GWAS of SSB resiatance with 243 rice lines using the SNP-set generated by mapping reads to the Nipponbare
ID	chr	peakPOS	ref	alt	maf	peak_value	transcript_ID	Annotation
1	Chr1	11213881	G	T	0.5	5.62853	LOC_Os01g19460	retrotransposon protein
1	Chr1	11213881	G	T	0.5	5.62853	LOC_Os01g19470	nodal modulator 1 precursor
1	Chr1	11213881	G	T	0.5	5.62853	LOC_Os01g19480	kelch motif family protein
1	Chr1	11213881	G	T	0.5	5.62853	LOC_Os01g19490	pentatricopeptide
1	Chr1	11213881	G	T	0.5	5.62853	LOC_Os01g19500	expressed protein
1	Chr1	11213881	G	T	0.5	5.62853	LOC_Os01g19529	pentatricopeptide
1	Chr1	11213881	G	T	0.5	5.62853	LOC_Os01g19548	pentatricopeptide
1	Chr1	11213881	G	T	0.5	5.62853	LOC_Os01g19570	hypothetical protein
1	Chr1	11213881	G	T	0.5	5.62853	LOC_Os01g19580	expressed protein
1	Chr1	11213881	G	T	0.5	5.62853	LOC_Os01g19590	transposon protein
1	Chr1	11213881	G	T	0.5	5.62853	LOC_Os01g19600	transposon protein
1	Chr1	11213881	G	T	0.5	5.62853	LOC_Os01g19610	plant protein of unknown function domain containing protein
1	Chr1	11213881	G	T	0.5	5.62853	LOC_Os01g19620	retrotransposon protein
1	Chr1	11213881	G	T	0.5	5.62853	LOC_Os01g19630	expressed protein
1	Chr1	11213881	G	T	0.5	5.62853	LOC_Os01g19640	retrotransposon protein
1	Chr1	11213881	G	T	0.5	5.62853	LOC_Os01g19650	retrotransposon protein
1	Chr1	11213881	G	T	0.5	5.62853	LOC_Os01g19660	retrotransposon protein
1	Chr1	11213881	G	T	0.5	5.62853	LOC_Os01g19670	expressed protein
1	Chr1	11213881	G	T	0.5	5.62853	LOC_Os01g19680	retrotransposon protein
1	Chr1	11213881	G	T	0.5	5.62853	LOC_Os01g19694	Homeobox6, OSH6, ortholog of lg3 Liguleless3 in maize
1	Chr1	11213881	G	T	0.5	5.62853	LOC_Os01g19710	transposon protein
1	Chr1	11213881	G	T	0.5	5.62853	LOC_Os01g19720	transposon protein
1	Chr1	11213881	G	T	0.5	5.62853	LOC_Os01g19730	expressed protein
1	Chr1	11213881	G	T	0.5	5.62853	LOC_Os01g19740	calvin cycle protein CP12
1	Chr1	11213881	G	T	0.5	5.62853	LOC_Os01g19750	glycosyl hydrolase
1	Chr1	11213881	G	T	0.5	5.62853	LOC_Os01g19760	expressed protein
1	Chr1	11213881	G	T	0.5	5.62853	LOC_Os01g19770	mitochondrial import inner membrane translocase subunit Tim17
1	Chr1	11213881	G	T	0.5	5.62853	LOC_Os01g19780	expressed protein
1	Chr1	11213881	G	T	0.5	5.62853	LOC_Os01g19790	hypothetical protein
1	Chr1	11213881	G	T	0.5	5.62853	LOC_Os01g19800	zinc finger, C3HC4 type
1	Chr1	11213881	G	T	0.5	5.62853	LOC_Os01g19820	universal stress protein domain containing protein
1	Chr1	11213881	G	T	0.5	5.62853	LOC_Os01g19830	hypothetical protein
1	Chr1	11213881	G	T	0.5	5.62853	LOC_Os01g19840	60S ribosomal protein L29-2
1	Chr1	11213881	G	T	0.5	5.62853	LOC_Os01g19850	amino acid permease family protein
1	Chr1	11213881	G	T	0.5	5.62853	LOC_Os01g19860	expressed protein
1	Chr1	11213881	G	T	0.5	5.62853	LOC_Os01g19870	hydrolase, acting on carbon-nitrogen
1	Chr1	11213881	G	T	0.5	5.62853	LOC_Os01g19880	expressed protein
1	Chr1	11213881	G	T	0.5	5.62853	LOC_Os01g19894	transposon protein
1	Chr1	11213881	G	T	0.5	5.62853	LOC_Os01g19910	expressed protein
1	Chr1	11213881	G	T	0.5	5.62853	LOC_Os01g19920	retrotransposon protein
1	Chr1	11213881	G	T	0.5	5.62853	LOC_Os01g19930	retrotransposon protein
1	Chr1	11213881	G	T	0.5	5.62853	LOC_Os01g19940	expressed protein
1	Chr1	11213881	G	T	0.5	5.62853	LOC_Os01g19950	expressed protein
1	Chr1	11213881	G	T	0.5	5.62853	LOC_Os01g19960	transposon protein
1	Chr1	11213881	G	T	0.5	5.62853	LOC_Os01g19970	MYB family transcription factor
1	Chr1	11213881	G	T	0.5	5.62853	LOC_Os01g19980	hypothetical protein
1	Chr1	11213881	G	T	0.5	5.62853	LOC_Os01g19990	expressed protein
1	Chr1	11213881	G	T	0.5	5.62853	LOC_Os01g20000	expressed protein
1	Chr1	11213881	G	T	0.5	5.62853	LOC_Os01g20010	expressed protein
1	Chr1	11213881	G	T	0.5	5.62853	LOC_Os01g20020	hypothetical protein
1	Chr1	11213881	G	T	0.5	5.62853	LOC_Os01g20030	DOG1-like gene; DELAY OF GERMINATION 1; rice homologue of AtDOG1
1	Chr1	11213881	G	T	0.5	5.62853	LOC_Os01g20040	retrotransposon protein
1	Chr1	11213881	G	T	0.5	5.62853	LOC_Os01g20050	retrotransposon protein
1	Chr1	11213881	G	T	0.5	5.62853	LOC_Os01g20060	expressed protein
1	Chr1	11213881	G	T	0.5	5.62853	LOC_Os01g20070	retrotransposon protein
1	Chr1	11213881	G	T	0.5	5.62853	LOC_Os01g20080	transposon protein
1	Chr1	11213881	G	T	0.5	5.62853	LOC_Os01g20090	transposon protein
1	Chr1	11213881	G	T	0.5	5.62853	LOC_Os01g20100	WHITE PANICLE3
1	Chr1	11213881	G	T	0.5	5.62853	LOC_Os01g20110	expressed protein
2	Chr2	19995656	A	T	0.5	5.28138	LOC_Os02g33320	RNA recognition motif containing protein
2	Chr2	19995656	A	T	0.5	5.28138	LOC_Os02g33330	abaxially curled leaf 2
2	Chr2	19995656	A	T	0.5	5.28138	LOC_Os02g33335	expressed protein
2	Chr2	19995656	A	T	0.5	5.28138	LOC_Os02g33340	retrotransposon protein
2	Chr2	19995656	A	T	0.5	5.28138	LOC_Os02g33360	retrotransposon protein
2	Chr2	19995656	A	T	0.5	5.28138	LOC_Os02g33370	retrotransposon protein
2	Chr2	19995656	A	T	0.5	5.28138	LOC_Os02g33380	pectin methylesterase inhibitor 8
2	Chr2	19995656	A	T	0.5	5.28138	LOC_Os02g33390	pectinesterase inhibitor domain containing protein
2	Chr2	19995656	A	T	0.5	5.28138	LOC_Os02g33400	OsFBL9 - F-box domain and LRR containing protein
2	Chr2	19995656	A	T	0.5	5.28138	LOC_Os02g33410	expressed protein
2	Chr2	19995656	A	T	0.5	5.28138	LOC_Os02g33420	ATPase, AAA family protein
2	Chr2	19995656	A	T	0.5	5.28138	LOC_Os02g33430	E2F family transcription factor protein
2	Chr2	19995656	A	T	0.5	5.28138	LOC_Os02g33440	expressed protein
2	Chr2	19995656	A	T	0.5	5.28138	LOC_Os02g33450	2-Cys peroxiredoxin, BAS1
2	Chr2	19995656	A	T	0.5	5.28138	LOC_Os02g33460	transposon protein
2	Chr2	19995656	A	T	0.5	5.28138	LOC_Os02g33470	transposon protein
2	Chr2	19995656	A	T	0.5	5.28138	LOC_Os02g33480	transposon protein
2	Chr2	19995656	A	T	0.5	5.28138	LOC_Os02g33490	inorganic H+ pyrophosphatase
2	Chr2	19995656	A	T	0.5	5.28138	LOC_Os02g33500	threonyl-tRNA synthetase; thermo-sensitive virescent 2; lethal albinic seedling
2	Chr2	19995656	A	T	0.5	5.28138	LOC_Os02g33510	retrotransposon protein
2	Chr2	19995656	A	T	0.5	5.28138	LOC_Os02g33520	retrotransposon protein
2	Chr2	19995656	A	T	0.5	5.28138	LOC_Os02g33530	retrotransposon protein
2	Chr2	19995656	A	T	0.5	5.28138	LOC_Os02g33540	translational activator family protein
2	Chr2	19995656	A	T	0.5	5.28138	LOC_Os02g33550	harpin-induced protein 1 domain containing protein
2	Chr2	19995656	A	T	0.5	5.28138	LOC_Os02g33560	bZIP transcription factor
2	Chr2	19995656	A	T	0.5	5.28138	LOC_Os02g33570	expressed protein
2	Chr2	19995656	A	T	0.5	5.28138	LOC_Os02g33580	digalactosyldiacylglycerol synthase, chloroplast precursor
2	Chr2	19995656	A	T	0.5	5.28138	LOC_Os02g33590	U-box-type E3 ubiquitin ligase 33, OsPUB33
2	Chr2	19995656	A	T	0.5	5.28138	LOC_Os02g33600	valine-glutamine (VQ) motif containing protein; valine-glutamine (VQ) protein; VQ motif-containing gene
2	Chr2	19995656	A	T	0.5	5.28138	LOC_Os02g33610	metallo-β-lactamase-trihelix chimera, GRY79
2	Chr2	19995656	A	T	0.5	5.28138	LOC_Os02g33620	retrotransposon protein
2	Chr2	19995656	A	T	0.5	5.28138	LOC_Os02g33630	WD domain, G-beta repeat domain containing protein
2	Chr2	19995656	A	T	0.5	5.28138	LOC_Os02g33640	expressed protein
2	Chr2	19995656	A	T	0.5	5.28138	LOC_Os02g33650	expressed protein
2	Chr2	19995656	A	T	0.5	5.28138	LOC_Os02g33660	expressed protein
2	Chr2	19995656	A	T	0.5	5.28138	LOC_Os02g33670	expressed protein
2	Chr2	19995656	A	T	0.5	5.28138	LOC_Os02g33680	P3-inducible U-box type E3 ubiquitin ligase; P3-inducible protein 1
2	Chr2	19995656	A	T	0.5	5.28138	LOC_Os02g33690	expressed protein
2	Chr2	19995656	A	T	0.5	5.28138	LOC_Os02g33700	expressed protein
2	Chr2	19995656	A	T	0.5	5.28138	LOC_Os02g33705	expressed protein
2	Chr2	19995656	A	T	0.5	5.28138	LOC_Os02g33710	decarboxylase
2	Chr2	19995656	A	T	0.5	5.28138	LOC_Os02g33720	RING-H2 finger protein
2	Chr2	19995656	A	T	0.5	5.28138	LOC_Os02g33730	ubiquinol-cytochrome C reductase hinge protein
2	Chr2	19995656	A	T	0.5	5.28138	LOC_Os02g33740	GPI-anchored protein
2	Chr2	19995656	A	T	0.5	5.28138	LOC_Os02g33750	transposon protein
2	Chr2	19995656	A	T	0.5	5.28138	LOC_Os02g33770	GT factor; member of the GTγ subfamily; plant-specific transcription factor family with a conserved trihelix DNA-binding domain
2	Chr2	19995656	A	T	0.5	5.28138	LOC_Os02g33780	serine-aspartate repeat-containing protein I precursor
2	Chr2	19995656	A	T	0.5	5.28138	LOC_Os02g33790	expressed protein
2	Chr2	19995656	A	T	0.5	5.28138	LOC_Os02g33800	expressed protein
2	Chr2	19995656	A	T	0.5	5.28138	LOC_Os02g33810	expressed protein
2	Chr2	19995656	A	T	0.5	5.28138	LOC_Os02g33820	ABA, stress, ripening gene
2	Chr2	19995656	A	T	0.5	5.28138	LOC_Os02g33830	expressed protein
2	Chr2	19995656	A	T	0.5	5.28138	LOC_Os02g33840	OsFBX52 - F-box domain containing protein
2	Chr2	19995656	A	T	0.5	5.28138	LOC_Os02g33850	elongation factor Tu family protein
2	Chr2	19995656	A	T	0.5	5.28138	LOC_Os02g33860	WD domain, G-beta repeat domain containing protein
3	Chr2	28198647	G	A	0.5	5.34416	LOC_Os02g45950	expressed protein
3	Chr2	28198647	G	A	0.5	5.34416	LOC_Os02g45960	transposon protein
3	Chr2	28198647	G	A	0.5	5.34416	LOC_Os02g45974	expressed protein
3	Chr2	28198647	G	A	0.5	5.34416	LOC_Os02g45980	ZR1 protein
3	Chr2	28198647	G	A	0.5	5.34416	LOC_Os02g45990	retrotransposon protein
3	Chr2	28198647	G	A	0.5	5.34416	LOC_Os02g46000	retrotransposon protein
3	Chr2	28198647	G	A	0.5	5.34416	LOC_Os02g46010	retrotransposon protein
3	Chr2	28198647	G	A	0.5	5.34416	LOC_Os02g46020	transposon protein
3	Chr2	28198647	G	A	0.5	5.34416	LOC_Os02g46030	MYB family transcription factor
3	Chr2	28198647	G	A	0.5	5.34416	LOC_Os02g46040	retrotransposon protein
3	Chr2	28198647	G	A	0.5	5.34416	LOC_Os02g46050	retrotransposon protein
3	Chr2	28198647	G	A	0.5	5.34416	LOC_Os02g46060	retrotransposon protein
3	Chr2	28198647	G	A	0.5	5.34416	LOC_Os02g46070	transposon protein
3	Chr2	28198647	G	A	0.5	5.34416	LOC_Os02g46080	protein phosphatase 2C
3	Chr2	28198647	G	A	0.5	5.34416	LOC_Os02g46090	CAMK_CAMK_like.15 - CAMK includes calcium/calmodulin depedent protein kinases
3	Chr2	28198647	G	A	0.5	5.34416	LOC_Os02g46100	E3 ubiquitin ligase; RING-H2 finger protein
3	Chr2	28198647	G	A	0.5	5.34416	LOC_Os02g46110	expressed protein
3	Chr2	28198647	G	A	0.5	5.34416	LOC_Os02g46120	regulatory protein
3	Chr2	28198647	G	A	0.5	5.34416	LOC_Os02g46130	tRNA synthetases class II domain containing protein
3	Chr2	28198647	G	A	0.5	5.34416	LOC_Os02g46140	OsFBX59 - F-box domain containing protein
3	Chr2	28198647	G	A	0.5	5.34416	LOC_Os02g46150	GAMM1 protein-like
3	Chr2	28198647	G	A	0.5	5.34416	LOC_Os02g46170	expressed protein
3	Chr2	28198647	G	A	0.5	5.34416	LOC_Os02g46180	DUF581 domain containing protein
3	Chr2	28198647	G	A	0.5	5.34416	LOC_Os02g46190	DUF581 domain containing protein
3	Chr2	28198647	G	A	0.5	5.34416	LOC_Os02g46200	transposon protein
3	Chr2	28198647	G	A	0.5	5.34416	LOC_Os02g46210	DUF581 domain containing protein
3	Chr2	28198647	G	A	0.5	5.34416	LOC_Os02g46220	expressed protein
3	Chr2	28198647	G	A	0.5	5.34416	LOC_Os02g46230	transposon protein
3	Chr2	28198647	G	A	0.5	5.34416	LOC_Os02g46240	retrotransposon protein
3	Chr2	28198647	G	A	0.5	5.34416	LOC_Os02g46250	retrotransposon protein
3	Chr2	28198647	G	A	0.5	5.34416	LOC_Os02g46260	OsSCP9 - Putative Serine Carboxypeptidase homologue
3	Chr2	28198647	G	A	0.5	5.34416	LOC_Os02g46270	expressed protein
3	Chr2	28198647	G	A	0.5	5.34416	LOC_Os02g46275	expressed protein
3	Chr2	28198647	G	A	0.5	5.34416	LOC_Os02g46290	invertase/pectin methylesterase inhibitor family protein
3	Chr2	28198647	G	A	0.5	5.34416	LOC_Os02g46300	expressed protein
3	Chr2	28198647	G	A	0.5	5.34416	LOC_Os02g46310	pectinesterase
3	Chr2	28198647	G	A	0.5	5.34416	LOC_Os02g46320	glucosyltransferase
3	Chr2	28198647	G	A	0.5	5.34416	LOC_Os02g46340	RING-H2 finger protein ATL3J
3	Chr2	28198647	G	A	0.5	5.34416	LOC_Os02g46350	GPI transamidase subunit PIG-U domain containing protein
3	Chr2	28198647	G	A	0.5	5.34416	LOC_Os02g46360	invertase/pectin methylesterase inhibitor family protein
3	Chr2	28198647	G	A	0.5	5.34416	LOC_Os02g46370	expressed protein
3	Chr2	28198647	G	A	0.5	5.34416	LOC_Os02g46380	purine permease
3	Chr2	28198647	G	A	0.5	5.34416	LOC_Os02g46390	expressed protein
3	Chr2	28198647	G	A	0.5	5.34416	LOC_Os02g46400	expressed protein
3	Chr2	28198647	G	A	0.5	5.34416	LOC_Os02g46410	expressed protein
3	Chr2	28198647	G	A	0.5	5.34416	LOC_Os02g46420	transposon protein
3	Chr2	28198647	G	A	0.5	5.34416	LOC_Os02g46440	expressed protein
3	Chr2	28198647	G	A	0.5	5.34416	LOC_Os02g46450	Rice Ortholog of Arabidopsis PHOTOPERIODINDEPENDENT EARLY FLOWERING1; Snf2 family protein
3	Chr2	28198647	G	A	0.5	5.34416	LOC_Os02g46460	nitrate transporter gene; nitrate transporter 1/peptide transporter family protein
3	Chr2	28198647	G	A	0.5	5.34416	LOC_Os02g46473	expressed protein
3	Chr2	28198647	G	A	0.5	5.34416	LOC_Os02g46480	expressed protein
3	Chr2	28198647	G	A	0.5	5.34416	LOC_Os02g46490	protein phosphatase 2C
3	Chr2	28198647	G	A	0.5	5.34416	LOC_Os02g46500	U-box
3	Chr2	28198647	G	A	0.5	5.34416	LOC_Os02g46510	adaptor protein 2, OsAP2M
3	Chr2	28198647	G	A	0.5	5.34416	LOC_Os02g46520	hydrolase
3	Chr2	28198647	G	A	0.5	5.34416	LOC_Os02g46530	expressed protein
3	Chr2	28198647	G	A	0.5	5.34416	LOC_Os02g46540	expressed protein
3	Chr2	28198647	G	A	0.5	5.34416	LOC_Os02g46550	expressed protein
3	Chr2	28198647	G	A	0.5	5.34416	LOC_Os02g46560	helix-loop-helix DNA-binding protein
3	Chr2	28198647	G	A	0.5	5.34416	LOC_Os02g46570	retrotransposon protein
4	Chr4	2457845	A	G	0.5	5.02516	LOC_Os04g04700	retrotransposon protein
4	Chr4	2457845	A	G	0.5	5.02516	LOC_Os04g04710	retrotransposon protein
4	Chr4	2457845	A	G	0.5	5.02516	LOC_Os04g04720	retrotransposon protein
4	Chr4	2457845	A	G	0.5	5.02516	LOC_Os04g04730	retrotransposon protein
4	Chr4	2457845	A	G	0.5	5.02516	LOC_Os04g04740	expressed protein
4	Chr4	2457845	A	G	0.5	5.02516	LOC_Os04g04750	peroxidase precursor
4	Chr4	2457845	A	G	0.5	5.02516	LOC_Os04g04770	legume lectins beta domain containing protein
4	Chr4	2457845	A	G	0.5	5.02516	LOC_Os04g04780	hypothetical protein
4	Chr4	2457845	A	G	0.5	5.02516	LOC_Os04g04790	expressed protein
4	Chr4	2457845	A	G	0.5	5.02516	LOC_Os04g04800	protein kinase domain containing protein
4	Chr4	2457845	A	G	0.5	5.02516	LOC_Os04g04810	retrotransposon protein
4	Chr4	2457845	A	G	0.5	5.02516	LOC_Os04g04820	retrotransposon protein
4	Chr4	2457845	A	G	0.5	5.02516	LOC_Os04g04830	retrotransposon protein
4	Chr4	2457845	A	G	0.5	5.02516	LOC_Os04g04840	retrotransposon protein
4	Chr4	2457845	A	G	0.5	5.02516	LOC_Os04g04850	retrotransposon protein
4	Chr4	2457845	A	G	0.5	5.02516	LOC_Os04g04860	retrotransposon protein
4	Chr4	2457845	A	G	0.5	5.02516	LOC_Os04g04870	retrotransposon protein
4	Chr4	2457845	A	G	0.5	5.02516	LOC_Os04g04880	retrotransposon protein
4	Chr4	2457845	A	G	0.5	5.02516	LOC_Os04g04890	retrotransposon protein
4	Chr4	2457845	A	G	0.5	5.02516	LOC_Os04g04900	retrotransposon protein
4	Chr4	2457845	A	G	0.5	5.02516	LOC_Os04g04914	retrotransposon protein
4	Chr4	2457845	A	G	0.5	5.02516	LOC_Os04g04930	retrotransposon protein
4	Chr4	2457845	A	G	0.5	5.02516	LOC_Os04g04940	retrotransposon protein
4	Chr4	2457845	A	G	0.5	5.02516	LOC_Os04g04950	copper methylamine oxidase precursor
4	Chr4	2457845	A	G	0.5	5.02516	LOC_Os04g04970	expressed protein
4	Chr4	2457845	A	G	0.5	5.02516	LOC_Os04g04980	pyridoxal-dependent decarboxylase protein
4	Chr4	2457845	A	G	0.5	5.02516	LOC_Os04g04990	retrotransposon protein
4	Chr4	2457845	A	G	0.5	5.02516	LOC_Os04g04999	expressed protein
4	Chr4	2457845	A	G	0.5	5.02516	LOC_Os04g05010	CBS domain containing membrane protein
4	Chr4	2457845	A	G	0.5	5.02516	LOC_Os04g05020	retrotransposon protein
4	Chr4	2457845	A	G	0.5	5.02516	LOC_Os04g05030	serine-rich 25 kDa antigen protein
4	Chr4	2457845	A	G	0.5	5.02516	LOC_Os04g05040	transposon protein
4	Chr4	2457845	A	G	0.5	5.02516	LOC_Os04g05050	pectate lyase precursor
4	Chr4	2457845	A	G	0.5	5.02516	LOC_Os04g05060	cytochrome P450 94A1
4	Chr4	2457845	A	G	0.5	5.02516	LOC_Os04g05070	expressed protein
4	Chr4	2457845	A	G	0.5	5.02516	LOC_Os04g05080	vacuolar ATP synthase subunit F
4	Chr4	2457845	A	G	0.5	5.02516	LOC_Os04g05090	expressed protein
4	Chr4	2457845	A	G	0.5	5.02516	LOC_Os04g05104	retrotransposon protein
4	Chr4	2457845	A	G	0.5	5.02516	LOC_Os04g05120	retrotransposon protein
4	Chr4	2457845	A	G	0.5	5.02516	LOC_Os04g05130	retrotransposon protein
4	Chr4	2457845	A	G	0.5	5.02516	LOC_Os04g05140	retrotransposon protein
4	Chr4	2457845	A	G	0.5	5.02516	LOC_Os04g05150	retrotransposon protein
4	Chr4	2457845	A	G	0.5	5.02516	LOC_Os04g05160	retrotransposon protein
4	Chr4	2457845	A	G	0.5	5.02516	LOC_Os04g05170	retrotransposon protein
4	Chr4	2457845	A	G	0.5	5.02516	LOC_Os04g05180	retrotransposon protein
4	Chr4	2457845	A	G	0.5	5.02516	LOC_Os04g05190	retrotransposon protein
4	Chr4	2457845	A	G	0.5	5.02516	LOC_Os04g05200	retrotransposon protein
4	Chr4	2457845	A	G	0.5	5.02516	LOC_Os04g05210	retrotransposon protein
4	Chr4	2457845	A	G	0.5	5.02516	LOC_Os04g05220	retrotransposon protein
4	Chr4	2457845	A	G	0.5	5.02516	LOC_Os04g05230	conserved hypothetical protein
4	Chr4	2457845	A	G	0.5	5.02516	LOC_Os04g05240	retrotransposon protein
4	Chr4	2457845	A	G	0.5	5.02516	LOC_Os04g05250	PE-PGRS family protein
4	Chr4	2457845	A	G	0.5	5.02516	LOC_Os04g05260	retrotransposon protein
4	Chr4	2457845	A	G	0.5	5.02516	LOC_Os04g05270	retrotransposon protein
4	Chr4	2457845	A	G	0.5	5.02516	LOC_Os04g05280	transposon protein
4	Chr4	2457845	A	G	0.5	5.02516	LOC_Os04g05290	retrotransposon protein
4	Chr4	2457845	A	G	0.5	5.02516	LOC_Os04g05300	retrotransposon protein
4	Chr4	2457845	A	G	0.5	5.02516	LOC_Os04g05310	retrotransposon protein
4	Chr4	2457845	A	G	0.5	5.02516	LOC_Os04g05330	retrotransposon protein
4	Chr4	2457845	A	G	0.5	5.02516	LOC_Os04g05340	retrotransposon protein
5	Chr4	20752349	G	A	0.5	6.78415	LOC_Os04g33950	E2F family transcription factor protein
5	Chr4	20752349	G	A	0.5	6.78415	LOC_Os04g33960	expressed protein
5	Chr4	20752349	G	A	0.5	6.78415	LOC_Os04g33970	2-Cys peroxiredoxin BAS1, chloroplast precursor
5	Chr4	20752349	G	A	0.5	6.78415	LOC_Os04g33980	transposon protein
5	Chr4	20752349	G	A	0.5	6.78415	LOC_Os04g33990	harpin-induced protein 1 domain containing protein
5	Chr4	20752349	G	A	0.5	6.78415	LOC_Os04g34000	digalactosyldiacylglycerol synthase, chloroplast precursor
5	Chr4	20752349	G	A	0.5	6.78415	LOC_Os04g34010	aluminum-activated malate transporter
5	Chr4	20752349	G	A	0.5	6.78415	LOC_Os04g34020	retrotransposon protein
5	Chr4	20752349	G	A	0.5	6.78415	LOC_Os04g34030	E3 ubiquitin ligase, OsPUB34
5	Chr4	20752349	G	A	0.5	6.78415	LOC_Os04g34040	hypothetical protein
5	Chr4	20752349	G	A	0.5	6.78415	LOC_Os04g34050	valine-glutamine (VQ) motif containing protein; valine-glutamine (VQ) protein; VQ motif-containing gene
5	Chr4	20752349	G	A	0.5	6.78415	LOC_Os04g34060	expressed protein
5	Chr4	20752349	G	A	0.5	6.78415	LOC_Os04g34070	retrotransposon protein
5	Chr4	20752349	G	A	0.5	6.78415	LOC_Os04g34080	WD-40 repeat family protein
5	Chr4	20752349	G	A	0.5	6.78415	LOC_Os04g34090	expressed protein
5	Chr4	20752349	G	A	0.5	6.78415	LOC_Os04g34100	expressed protein
5	Chr4	20752349	G	A	0.5	6.78415	LOC_Os04g34110	retrotransposon protein
5	Chr4	20752349	G	A	0.5	6.78415	LOC_Os04g34120	expressed protein
5	Chr4	20752349	G	A	0.5	6.78415	LOC_Os04g34130	uncharacterized GTP-binding protein yhbZ
5	Chr4	20752349	G	A	0.5	6.78415	LOC_Os04g34140	U-box protein CMPG1
5	Chr4	20752349	G	A	0.5	6.78415	LOC_Os04g34150	expressed protein
5	Chr4	20752349	G	A	0.5	6.78415	LOC_Os04g34160	expressed protein
5	Chr4	20752349	G	A	0.5	6.78415	LOC_Os04g34170	retrotransposon protein
5	Chr4	20752349	G	A	0.5	6.78415	LOC_Os04g34180	expressed protein
5	Chr4	20752349	G	A	0.5	6.78415	LOC_Os04g34190	retrotransposon protein
5	Chr4	20752349	G	A	0.5	6.78415	LOC_Os04g34200	hypothetical protein
5	Chr4	20752349	G	A	0.5	6.78415	LOC_Os04g34220	expressed protein
5	Chr4	20752349	G	A	0.5	6.78415	LOC_Os04g34230	RING-H2 finger protein
5	Chr4	20752349	G	A	0.5	6.78415	LOC_Os04g34240	histone H3
5	Chr4	20752349	G	A	0.5	6.78415	LOC_Os04g34250	serine/threonine-protein kinase receptor precursor
5	Chr4	20752349	G	A	0.5	6.78415	LOC_Os04g34260	retrotransposon protein
5	Chr4	20752349	G	A	0.5	6.78415	LOC_Os04g34270	serine/threonine-protein kinase receptor precursor
5	Chr4	20752349	G	A	0.5	6.78415	LOC_Os04g34280	expressed protein
5	Chr4	20752349	G	A	0.5	6.78415	LOC_Os04g34290	protein kinase
5	Chr4	20752349	G	A	0.5	6.78415	LOC_Os04g34300	serine/threonine-protein kinase receptor precursor
5	Chr4	20752349	G	A	0.5	6.78415	LOC_Os04g34320	S-domain receptor-like protein kinase
5	Chr4	20752349	G	A	0.5	6.78415	LOC_Os04g34330	serine/threonine-protein kinase receptor precursor
5	Chr4	20752349	G	A	0.5	6.78415	LOC_Os04g34340	expressed protein
5	Chr4	20752349	G	A	0.5	6.78415	LOC_Os04g34350	retrotransposon protein
5	Chr4	20752349	G	A	0.5	6.78415	LOC_Os04g34360	serine/threonine-protein kinase receptor precursor
5	Chr4	20752349	G	A	0.5	6.78415	LOC_Os04g34370	serine/threonine-protein kinase receptor precursor
5	Chr4	20752349	G	A	0.5	6.78415	LOC_Os04g34380	expressed protein
5	Chr4	20752349	G	A	0.5	6.78415	LOC_Os04g34390	serine/threonine-protein kinase receptor precursor
5	Chr4	20752349	G	A	0.5	6.78415	LOC_Os04g34400	retrotransposon protein
5	Chr4	20752349	G	A	0.5	6.78415	LOC_Os04g34410	serine/threonine-protein kinase receptor precursor
5	Chr4	20752349	G	A	0.5	6.78415	LOC_Os04g34420	serine/threonine-protein kinase receptor precursor
5	Chr4	20752349	G	A	0.5	6.78415	LOC_Os04g34440	ubiquitin interaction motif-containing protein
5	Chr4	20752349	G	A	0.5	6.78415	LOC_Os04g34450	expressed protein
5	Chr4	20752349	G	A	0.5	6.78415	LOC_Os04g34460	fibrillin5; plastid lipid binding protein, OsFBN5
5	Chr4	20752349	G	A	0.5	6.78415	LOC_Os04g34470	expressed protein
5	Chr4	20752349	G	A	0.5	6.78415	LOC_Os04g34480	plastocyanin-like domain containing protein
5	Chr4	20752349	G	A	0.5	6.78415	LOC_Os04g34490	nodulin
5	Chr4	20752349	G	A	0.5	6.78415	LOC_Os04g34500	retrotransposon protein
5	Chr4	20752349	G	A	0.5	6.78415	LOC_Os04g34510	expressed protein
5	Chr4	20752349	G	A	0.5	6.78415	LOC_Os04g34520	hypothetical protein
5	Chr4	20752349	G	A	0.5	6.78415	LOC_Os04g34530	integral membrane protein DUF6 containing protein
5	Chr4	20752349	G	A	0.5	6.78415	LOC_Os04g34540	expressed protein
5	Chr4	20752349	G	A	0.5	6.78415	LOC_Os04g34550	expressed protein
5	Chr4	20752349	G	A	0.5	6.78415	LOC_Os04g34560	transposon protein
5	Chr4	20752349	G	A	0.5	6.78415	LOC_Os04g34570	expressed protein
5	Chr4	20752349	G	A	0.5	6.78415	LOC_Os04g34580	FAD binding domain containing protein
5	Chr4	20752349	G	A	0.5	6.78415	LOC_Os04g34590	UPF0496 protein 2
5	Chr4	20752349	G	A	0.5	6.78415	LOC_Os04g34600	abscisic acid-stress-ripening-inducible 4 protein
5	Chr4	20752349	G	A	0.5	6.78415	LOC_Os04g34610	expressed protein
5	Chr4	20752349	G	A	0.5	6.78415	LOC_Os04g34620	expressed protein
6	Chr5	18665047	C	T	0.5	5.03918	LOC_Os05g31720	stromal membrane-associated protein
6	Chr5	18665047	C	T	0.5	5.03918	LOC_Os05g31730	transporter, monovalent cation:proton antiporter-2 family
6	Chr5	18665047	C	T	0.5	5.03918	LOC_Os05g31740	cytochrome P450 86A2
6	Chr5	18665047	C	T	0.5	5.03918	LOC_Os05g31744	expressed protein
6	Chr5	18665047	C	T	0.5	5.03918	LOC_Os05g31750	calcium-binding rice annexin protein, OsANN4
6	Chr5	18665047	C	T	0.5	5.03918	LOC_Os05g31760	annexin
6	Chr5	18665047	C	T	0.5	5.03918	LOC_Os05g31770	tetratricopeptide repeat containing protein
6	Chr5	18665047	C	T	0.5	5.03918	LOC_Os05g31780	adaptor complexes medium subunit family domain containing protein
6	Chr5	18665047	C	T	0.5	5.03918	LOC_Os05g31785	expressed protein
6	Chr5	18665047	C	T	0.5	5.03918	LOC_Os05g31800	hypothetical protein
6	Chr5	18665047	C	T	0.5	5.03918	LOC_Os05g31810	retrotransposon protein
6	Chr5	18665047	C	T	0.5	5.03918	LOC_Os05g31820	expressed protein
6	Chr5	18665047	C	T	0.5	5.03918	LOC_Os05g31830	aspartyl protease family protein
6	Chr5	18665047	C	T	0.5	5.03918	LOC_Os05g31840	expressed protein
6	Chr5	18665047	C	T	0.5	5.03918	LOC_Os05g31850	retrotransposon protein
6	Chr5	18665047	C	T	0.5	5.03918	LOC_Os05g31860	retrotransposon protein
6	Chr5	18665047	C	T	0.5	5.03918	LOC_Os05g31890	aspartyl protease family protein
6	Chr5	18665047	C	T	0.5	5.03918	LOC_Os05g31900	expressed protein
6	Chr5	18665047	C	T	0.5	5.03918	LOC_Os05g31910	white-brown complex homolog protein 16
6	Chr5	18665047	C	T	0.5	5.03918	LOC_Os05g31920	FYVE zinc finger domain containing protein
6	Chr5	18665047	C	T	0.5	5.03918	LOC_Os05g31930	retrotransposon protein
6	Chr5	18665047	C	T	0.5	5.03918	LOC_Os05g31940	retrotransposon protein
6	Chr5	18665047	C	T	0.5	5.03918	LOC_Os05g31950	retrotransposon protein
6	Chr5	18665047	C	T	0.5	5.03918	LOC_Os05g31970	expressed protein
6	Chr5	18665047	C	T	0.5	5.03918	LOC_Os05g31990	retrotransposon protein
6	Chr5	18665047	C	T	0.5	5.03918	LOC_Os05g32000	transposon protein
6	Chr5	18665047	C	T	0.5	5.03918	LOC_Os05g32010	hypothetical protein
6	Chr5	18665047	C	T	0.5	5.03918	LOC_Os05g32020	expressed protein
6	Chr5	18665047	C	T	0.5	5.03918	LOC_Os05g32030	transposon protein
6	Chr5	18665047	C	T	0.5	5.03918	LOC_Os05g32040	retrotransposon protein
6	Chr5	18665047	C	T	0.5	5.03918	LOC_Os05g32050	retrotransposon protein
6	Chr5	18665047	C	T	0.5	5.03918	LOC_Os05g32060	expressed protein
6	Chr5	18665047	C	T	0.5	5.03918	LOC_Os05g32070	LRP1
6	Chr5	18665047	C	T	0.5	5.03918	LOC_Os05g32080	retrotransposon protein
6	Chr5	18665047	C	T	0.5	5.03918	LOC_Os05g32090	expressed protein
6	Chr5	18665047	C	T	0.5	5.03918	LOC_Os05g32100	expressed protein
6	Chr5	18665047	C	T	0.5	5.03918	LOC_Os05g32110	brittle culm 1 like 4; COBRA-like protein, OsBC1L4
6	Chr5	18665047	C	T	0.5	5.03918	LOC_Os05g32120	alpha 1,3-xylosyltransferase
6	Chr5	18665047	C	T	0.5	5.03918	LOC_Os05g32130	expressed protein
6	Chr5	18665047	C	T	0.5	5.03918	LOC_Os05g32140	UDP‐sulfoquinovose synthase; sulfoquinovosyl diacylglycerol synthase 1, OsSQD1
6	Chr5	18665047	C	T	0.5	5.03918	LOC_Os05g32150	expressed protein
6	Chr5	18665047	C	T	0.5	5.03918	LOC_Os05g32160	expressed protein
6	Chr5	18665047	C	T	0.5	5.03918	LOC_Os05g32170	TKL_IRAK_CR4L.5 - The CR4L subfamily has homology with Crinkly4
6	Chr5	18665047	C	T	0.5	5.03918	LOC_Os05g32180	acetyltransferase, GNAT family
6	Chr5	18665047	C	T	0.5	5.03918	LOC_Os05g32190	tungus CG8253-PA
6	Chr5	18665047	C	T	0.5	5.03918	LOC_Os05g32200	expressed protein
6	Chr5	18665047	C	T	0.5	5.03918	LOC_Os05g32210	NAD Kinase 3, OsNADK3
6	Chr5	18665047	C	T	0.5	5.03918	LOC_Os05g32220	L1P family of ribosomal proteins domain containing protein
6	Chr5	18665047	C	T	0.5	5.03918	LOC_Os05g32230	expressed protein
6	Chr5	18665047	C	T	0.5	5.03918	LOC_Os05g32240	expressed protein
6	Chr5	18665047	C	T	0.5	5.03918	LOC_Os05g32250	expressed protein
6	Chr5	18665047	C	T	0.5	5.03918	LOC_Os05g32260	expressed protein
6	Chr5	18665047	C	T	0.5	5.03918	LOC_Os05g32270	SMALL ORGAN SIZE1; AP2-Type Transcription Factor; shoebox; member of the GRAS gene family; GRAS protein; NITROGEN-MEDIATED TILLER GROWTH RESPONSE 5; nitrogen use efficiency
6	Chr5	18665047	C	T	0.5	5.03918	LOC_Os05g32280	retrotransposon protein
6	Chr5	18665047	C	T	0.5	5.03918	LOC_Os05g32290	retrotransposon protein
6	Chr5	18665047	C	T	0.5	5.03918	LOC_Os05g32300	expressed protein
6	Chr5	18665047	C	T	0.5	5.03918	LOC_Os05g32310	LSM domain containing protein
6	Chr5	18665047	C	T	0.5	5.03918	LOC_Os05g32320	integral membrane transporter family protein
6	Chr5	18665047	C	T	0.5	5.03918	LOC_Os05g32330	endonuclease/exonuclease/phosphatase family domain containing protein
6	Chr5	18665047	C	T	0.5	5.03918	LOC_Os05g32340	retrotransposon protein
6	Chr5	18665047	C	T	0.5	5.03918	LOC_Os05g32350	zinc finger, C3HC4 type domain containing protein
7	Chr6	30789016	G	A	0.5	5.36985	LOC_Os06g50499	expressed protein
7	Chr6	30789016	G	A	0.5	5.36985	LOC_Os06g50520	expressed protein
7	Chr6	30789016	G	A	0.5	5.36985	LOC_Os06g50530	expressed protein
7	Chr6	30789016	G	A	0.5	5.36985	LOC_Os06g50539	expressed protein
7	Chr6	30789016	G	A	0.5	5.36985	LOC_Os06g50560	START domain containing protein
7	Chr6	30789016	G	A	0.5	5.36985	LOC_Os06g50580	expressed protein
7	Chr6	30789016	G	A	0.5	5.36985	LOC_Os06g50590	expressed protein
7	Chr6	30789016	G	A	0.5	5.36985	LOC_Os06g50600	bZIP transcription factor
7	Chr6	30789016	G	A	0.5	5.36985	LOC_Os06g50610	transposon protein
7	Chr6	30789016	G	A	0.5	5.36985	LOC_Os06g50620	expressed protein
7	Chr6	30789016	G	A	0.5	5.36985	LOC_Os06g50630	expressed protein
7	Chr6	30789016	G	A	0.5	5.36985	LOC_Os06g50650	plastocyanin-like domain containing protein
7	Chr6	30789016	G	A	0.5	5.36985	LOC_Os06g50659	UPF0496 protein 2
7	Chr6	30789016	G	A	0.5	5.36985	LOC_Os06g50670	expressed protein
7	Chr6	30789016	G	A	0.5	5.36985	LOC_Os06g50679	expressed protein
7	Chr6	30789016	G	A	0.5	5.36985	LOC_Os06g50706	expressed protein
7	Chr6	30789016	G	A	0.5	5.36985	LOC_Os06g50715	expressed protein
7	Chr6	30789016	G	A	0.5	5.36985	LOC_Os06g50724	START domain containing protein
7	Chr6	30789016	G	A	0.5	5.36985	LOC_Os06g50733	retrotransposon protein
7	Chr6	30789016	G	A	0.5	5.36985	LOC_Os06g50742	expressed protein
7	Chr6	30789016	G	A	0.5	5.36985	LOC_Os06g50760	transposon protein
7	Chr6	30789016	G	A	0.5	5.36985	LOC_Os06g50770	expressed protein
7	Chr6	30789016	G	A	0.5	5.36985	LOC_Os06g50780	expressed protein
7	Chr6	30789016	G	A	0.5	5.36985	LOC_Os06g50789	expressed protein
7	Chr6	30789016	G	A	0.5	5.36985	LOC_Os06g50800	transposon protein
7	Chr6	30789016	G	A	0.5	5.36985	LOC_Os06g50809	UPF0496 protein 2
7	Chr6	30789016	G	A	0.5	5.36985	LOC_Os06g50818	expressed protein
7	Chr6	30789016	G	A	0.5	5.36985	LOC_Os06g50830	bZIP transcription factor, OsbZIP56
7	Chr6	30789016	G	A	0.5	5.36985	LOC_Os06g50840	zinc finger family protein
7	Chr6	30789016	G	A	0.5	5.36985	LOC_Os06g50850	expressed protein
7	Chr6	30789016	G	A	0.5	5.36985	LOC_Os06g50860	hydrolase, acting on carbon-nitrogen
7	Chr6	30789016	G	A	0.5	5.36985	LOC_Os06g50870	DNL zinc finger domain containing protein
7	Chr6	30789016	G	A	0.5	5.36985	LOC_Os06g50880	WD domain, G-beta repeat domain containing protein
7	Chr6	30789016	G	A	0.5	5.36985	LOC_Os06g50890	RNA recognition motif containing protein
7	Chr6	30789016	G	A	0.5	5.36985	LOC_Os06g50900	expressed protein
7	Chr6	30789016	G	A	0.5	5.36985	LOC_Os06g50910	Phosphatidylinositol kinase and FAT containing domain protein
7	Chr6	30789016	G	A	0.5	5.36985	LOC_Os06g50920	Increased Leaf Angle1;Raf-Like MAPKKK;Mitogen-activated protein kinase kinase kinase, ILA1
7	Chr6	30789016	G	A	0.5	5.36985	LOC_Os06g50930	rhodanese-like domain containing protein
7	Chr6	30789016	G	A	0.5	5.36985	LOC_Os06g50940	GDSL-like lipase/acylhydrolase
7	Chr6	30789016	G	A	0.5	5.36985	LOC_Os06g50950	GDSL-like lipase/acylhydrolase
7	Chr6	30789016	G	A	0.5	5.36985	LOC_Os06g50960	expansin precursor
7	Chr6	30789016	G	A	0.5	5.36985	LOC_Os06g50970	expressed protein
7	Chr6	30789016	G	A	0.5	5.36985	LOC_Os06g50980	expressed protein
7	Chr6	30789016	G	A	0.5	5.36985	LOC_Os06g50990	expressed protein
7	Chr6	30789016	G	A	0.5	5.36985	LOC_Os06g51000	carrier
7	Chr6	30789016	G	A	0.5	5.36985	LOC_Os06g51010	expressed protein
7	Chr6	30789016	G	A	0.5	5.36985	LOC_Os06g51029	OsFtsH1 FtsH protease, homologue of AtFtsH1/5
7	Chr6	30789016	G	A	0.5	5.36985	LOC_Os06g51050	chitinase; positive immune regulator PATHOGENESIS RELATED 3
7	Chr6	30789016	G	A	0.5	5.36985	LOC_Os06g51060	class I chitinase
7	Chr6	30789016	G	A	0.5	5.36985	LOC_Os06g51070	NAC transcription factor
7	Chr6	30789016	G	A	0.5	5.36985	LOC_Os06g51084	starch branching enzyme; 1,4-alpha-glucan-branching enzyme; Q-enzyme 1
7	Chr6	30789016	G	A	0.5	5.36985	LOC_Os06g51100	local homology to MAP-kinase activating protein
7	Chr6	30789016	G	A	0.5	5.36985	LOC_Os06g51110	cyclin; cell cycle-related gene
7	Chr6	30789016	G	A	0.5	5.36985	LOC_Os06g51120	expressed protein
7	Chr6	30789016	G	A	0.5	5.36985	LOC_Os06g51130	spotted leaf 11
7	Chr6	30789016	G	A	0.5	5.36985	LOC_Os06g51140	ZOS6-11 - C2H2 zinc finger protein
7	Chr6	30789016	G	A	0.5	5.36985	LOC_Os06g51150	catalase
7	Chr6	30789016	G	A	0.5	5.36985	LOC_Os06g51160	glycosyl transferase family 8
7	Chr6	30789016	G	A	0.5	5.36985	LOC_Os06g51170	serine/threonine-protein kinase Cx32
7	Chr6	30789016	G	A	0.5	5.36985	LOC_Os06g51180	lysine ketoglutarate reductase trans-splicing related 1
7	Chr6	30789016	G	A	0.5	5.36985	LOC_Os06g51190	lysine ketoglutarate reductase trans-splicing related 1
7	Chr6	30789016	G	A	0.5	5.36985	LOC_Os06g51200	lysine ketoglutarate reductase trans-splicing related 1
7	Chr6	30789016	G	A	0.5	5.36985	LOC_Os06g51210	zinc finger family protein
8	Chr9	21126738	T	A	0.5	5.21625	LOC_Os09g36270	pantothenate kinase
8	Chr9	21126738	T	A	0.5	5.21625	LOC_Os09g36280	glycosyl hydrolases family 17
8	Chr9	21126738	T	A	0.5	5.21625	LOC_Os09g36290	Ser/Thr protein phosphatase family protein
8	Chr9	21126738	T	A	0.5	5.21625	LOC_Os09g36300	Lon protease, OsLon1
8	Chr9	21126738	T	A	0.5	5.21625	LOC_Os09g36310	expressed protein
8	Chr9	21126738	T	A	0.5	5.21625	LOC_Os09g36320	receptor-like cytoplasmic kinase gene, BSR1; OsRLCK278
8	Chr9	21126738	T	A	0.5	5.21625	LOC_Os09g36330	expressed protein
8	Chr9	21126738	T	A	0.5	5.21625	LOC_Os09g36340	HVA22
8	Chr9	21126738	T	A	0.5	5.21625	LOC_Os09g36350	glycoside hydrolase family 9 B5, OsGH9B5
8	Chr9	21126738	T	A	0.5	5.21625	LOC_Os09g36360	protein of unknown function containing protein
8	Chr9	21126738	T	A	0.5	5.21625	LOC_Os09g36370	ER lumen protein retaining receptor containing protein
8	Chr9	21126738	T	A	0.5	5.21625	LOC_Os09g36380	expressed protein
8	Chr9	21126738	T	A	0.5	5.21625	LOC_Os09g36400	expressed protein
8	Chr9	21126738	T	A	0.5	5.21625	LOC_Os09g36410	retrotransposon protein
8	Chr9	21126738	T	A	0.5	5.21625	LOC_Os09g36420	heat shock protein
8	Chr9	21126738	T	A	0.5	5.21625	LOC_Os09g36430	expressed protein
8	Chr9	21126738	T	A	0.5	5.21625	LOC_Os09g36440	general transcription factor
8	Chr9	21126738	T	A	0.5	5.21625	LOC_Os09g36450	triosephosphate isomerase, chloroplast precursor
8	Chr9	21126738	T	A	0.5	5.21625	LOC_Os09g36460	zinc RING finger protein
8	Chr9	21126738	T	A	0.5	5.21625	LOC_Os09g36470	retrotransposon protein
8	Chr9	21126738	T	A	0.5	5.21625	LOC_Os09g36480	XAP5 family protein
8	Chr9	21126738	T	A	0.5	5.21625	LOC_Os09g36490	expressed protein
8	Chr9	21126738	T	A	0.5	5.21625	LOC_Os09g36500	zinc finger, C3HC4 type domain containing protein
8	Chr9	21126738	T	A	0.5	5.21625	LOC_Os09g36510	expressed protein
8	Chr9	21126738	T	A	0.5	5.21625	LOC_Os09g36520	ki1 protein
8	Chr9	21126738	T	A	0.5	5.21625	LOC_Os09g36530	endonuclease/exonuclease/phosphatase family protein
8	Chr9	21126738	T	A	0.5	5.21625	LOC_Os09g36540	retrotransposon protein
8	Chr9	21126738	T	A	0.5	5.21625	LOC_Os09g36550	armadillo/beta-catenin repeat family protein
8	Chr9	21126738	T	A	0.5	5.21625	LOC_Os09g36560	thaumatin
8	Chr9	21126738	T	A	0.5	5.21625	LOC_Os09g36580	thaumatin
8	Chr9	21126738	T	A	0.5	5.21625	LOC_Os09g36590	retrotransposon protein
8	Chr9	21126738	T	A	0.5	5.21625	LOC_Os09g36600	nodulin
8	Chr9	21126738	T	A	0.5	5.21625	LOC_Os09g36610	retrotransposon protein
8	Chr9	21126738	T	A	0.5	5.21625	LOC_Os09g36619	expressed protein
8	Chr9	21126738	T	A	0.5	5.21625	LOC_Os09g36630	expressed protein
8	Chr9	21126738	T	A	0.5	5.21625	LOC_Os09g36640	expressed protein
8	Chr9	21126738	T	A	0.5	5.21625	LOC_Os09g36650	expressed protein
8	Chr9	21126738	T	A	0.5	5.21625	LOC_Os09g36660	expressed protein
8	Chr9	21126738	T	A	0.5	5.21625	LOC_Os09g36670	peptidyl-prolyl cis-trans isomerase
8	Chr9	21126738	T	A	0.5	5.21625	LOC_Os09g36680	S-like Ribonuclease; S-like RNase
8	Chr9	21126738	T	A	0.5	5.21625	LOC_Os09g36690	expressed protein
8	Chr9	21126738	T	A	0.5	5.21625	LOC_Os09g36700	ribonuclease T2 family domain containing protein
8	Chr9	21126738	T	A	0.5	5.21625	LOC_Os09g36710	peptidase, T1 family
8	Chr9	21126738	T	A	0.5	5.21625	LOC_Os09g36720	expressed protein
8	Chr9	21126738	T	A	0.5	5.21625	LOC_Os09g36730	MYB family transcription factor
8	Chr9	21126738	T	A	0.5	5.21625	LOC_Os09g36735	expressed protein
8	Chr9	21126738	T	A	0.5	5.21625	LOC_Os09g36740	male sterility 5
8	Chr9	21126738	T	A	0.5	5.21625	LOC_Os09g36750	ascorbate peroxidase, OsAPX9
8	Chr9	21126738	T	A	0.5	5.21625	LOC_Os09g36760	DUF630/DUF632 domains containing protein
8	Chr9	21126738	T	A	0.5	5.21625	LOC_Os09g36770	NTMC2Type1.2 protein
8	Chr9	21126738	T	A	0.5	5.21625	LOC_Os09g36790	expressed protein
8	Chr9	21126738	T	A	0.5	5.21625	LOC_Os09g36800	3-dehydroquinate synthase
8	Chr9	21126738	T	A	0.5	5.21625	LOC_Os09g36810	beta-galactosidase precursor
8	Chr9	21126738	T	A	0.5	5.21625	LOC_Os09g36820	MCM10 - Putative minichromosome maintenance MCM protein 10
8	Chr9	21126738	T	A	0.5	5.21625	LOC_Os09g36830	Skp1 family, dimerisation domain containing protein
8	Chr9	21126738	T	A	0.5	5.21625	LOC_Os09g36840	expressed protein
8	Chr9	21126738	T	A	0.5	5.21625	LOC_Os09g36850	expressed protein
8	Chr9	21126738	T	A	0.5	5.21625	LOC_Os09g36860	acyl carrier protein
8	Chr9	21126738	T	A	0.5	5.21625	LOC_Os09g36870	plant protein of unknown function domain containing protein
8	Chr9	21126738	T	A	0.5	5.21625	LOC_Os09g36880	GDSL-like lipase/acylhydrolase
8	Chr9	21126738	T	A	0.5	5.21625	LOC_Os09g36890	component of the middle module of the Mediator complex
8	Chr9	21126738	T	A	0.5	5.21625	LOC_Os09g36900	WD domain, G-beta repeat domain containing protein
8	Chr9	21126738	T	A	0.5	5.21625	LOC_Os09g36910	bZIP transcription factor
8	Chr9	21126738	T	A	0.5	5.21625	LOC_Os09g36920	la domain containing protein, putative
8	Chr9	21126738	T	A	0.5	5.21625	LOC_Os09g36930	aquaporin, plasma membrane intrinsic protein
8	Chr9	21126738	T	A	0.5	5.21625	LOC_Os09g36940	plastocyanin-like domain containing protein
8	Chr9	21126738	T	A	0.5	5.21625	LOC_Os09g36950	expressed protein
8	Chr9	21126738	T	A	0.5	5.21625	LOC_Os09g36960	expressed protein
9	Chr10	5149271	C	T	0.5	5.46161	LOC_Os10g09170	expressed protein
9	Chr10	5149271	C	T	0.5	5.46161	LOC_Os10g09180	expressed protein
9	Chr10	5149271	C	T	0.5	5.46161	LOC_Os10g09190	expressed protein
9	Chr10	5149271	C	T	0.5	5.46161	LOC_Os10g09200	expressed protein
9	Chr10	5149271	C	T	0.5	5.46161	LOC_Os10g09210	retrotransposon protein
9	Chr10	5149271	C	T	0.5	5.46161	LOC_Os10g09220	retrotransposon protein
9	Chr10	5149271	C	T	0.5	5.46161	LOC_Os10g09240	expressed protein
9	Chr10	5149271	C	T	0.5	5.46161	LOC_Os10g09250	retrotransposon protein
9	Chr10	5149271	C	T	0.5	5.46161	LOC_Os10g09260	retrotransposon
9	Chr10	5149271	C	T	0.5	5.46161	LOC_Os10g09270	retrotransposon protein
9	Chr10	5149271	C	T	0.5	5.46161	LOC_Os10g09280	retrotransposon protein
9	Chr10	5149271	C	T	0.5	5.46161	LOC_Os10g09290	expressed protein
9	Chr10	5149271	C	T	0.5	5.46161	LOC_Os10g09300	retrotransposon protein
9	Chr10	5149271	C	T	0.5	5.46161	LOC_Os10g09310	retrotransposon protein
9	Chr10	5149271	C	T	0.5	5.46161	LOC_Os10g09320	retrotransposon protein
9	Chr10	5149271	C	T	0.5	5.46161	LOC_Os10g09330	hypothetical protein
9	Chr10	5149271	C	T	0.5	5.46161	LOC_Os10g09340	expressed protein
9	Chr10	5149271	C	T	0.5	5.46161	LOC_Os10g09350	retrotransposon protein
9	Chr10	5149271	C	T	0.5	5.46161	LOC_Os10g09360	SAM dependent carboxyl methyltransferase family protein
9	Chr10	5149271	C	T	0.5	5.46161	LOC_Os10g09370	retrotransposon protein
9	Chr10	5149271	C	T	0.5	5.46161	LOC_Os10g09380	retrotransposon protein
9	Chr10	5149271	C	T	0.5	5.46161	LOC_Os10g09390	retrotransposon protein
9	Chr10	5149271	C	T	0.5	5.46161	LOC_Os10g09400	retrotransposon protein
9	Chr10	5149271	C	T	0.5	5.46161	LOC_Os10g09410	retrotransposon protein
9	Chr10	5149271	C	T	0.5	5.46161	LOC_Os10g09430	retrotransposon protein
9	Chr10	5149271	C	T	0.5	5.46161	LOC_Os10g09440	retrotransposon protein
9	Chr10	5149271	C	T	0.5	5.46161	LOC_Os10g09450	transposon protein
9	Chr10	5149271	C	T	0.5	5.46161	LOC_Os10g09460	retrotransposon protein
9	Chr10	5149271	C	T	0.5	5.46161	LOC_Os10g09470	retrotransposon protein
9	Chr10	5149271	C	T	0.5	5.46161	LOC_Os10g09480	retrotransposon protein
9	Chr10	5149271	C	T	0.5	5.46161	LOC_Os10g09490	retrotransposon protein
9	Chr10	5149271	C	T	0.5	5.46161	LOC_Os10g09500	retrotransposon protein
9	Chr10	5149271	C	T	0.5	5.46161	LOC_Os10g09510	retrotransposon protein
9	Chr10	5149271	C	T	0.5	5.46161	LOC_Os10g09529	retrotransposon protein
9	Chr10	5149271	C	T	0.5	5.46161	LOC_Os10g09550	OsWAK106 - OsWAK receptor-like protein kinase
9	Chr10	5149271	C	T	0.5	5.46161	LOC_Os10g09560	expressed protein
9	Chr10	5149271	C	T	0.5	5.46161	LOC_Os10g09570	OsWAK107 - OsWAK receptor-like protein OsWAK-RLP
9	Chr10	5149271	C	T	0.5	5.46161	LOC_Os10g09590	expressed protein
9	Chr10	5149271	C	T	0.5	5.46161	LOC_Os10g09600	transposon protein
9	Chr10	5149271	C	T	0.5	5.46161	LOC_Os10g09610	retrotransposon protein
9	Chr10	5149271	C	T	0.5	5.46161	LOC_Os10g09620	OsWAK108 - OsWAK receptor-like protein kinase
9	Chr10	5149271	C	T	0.5	5.46161	LOC_Os10g09630	retrotransposon protein
9	Chr10	5149271	C	T	0.5	5.46161	LOC_Os10g09640	retrotransposon
9	Chr10	5149271	C	T	0.5	5.46161	LOC_Os10g09650	retrotransposon
9	Chr10	5149271	C	T	0.5	5.46161	LOC_Os10g09660	retrotransposon protein
9	Chr10	5149271	C	T	0.5	5.46161	LOC_Os10g09670	expressed protein
9	Chr10	5149271	C	T	0.5	5.46161	LOC_Os10g09680	expressed protein
9	Chr10	5149271	C	T	0.5	5.46161	LOC_Os10g09684	expressed protein
9	Chr10	5149271	C	T	0.5	5.46161	LOC_Os10g09690	OsWAK109 - OsWAK receptor-like protein kinase
9	Chr10	5149271	C	T	0.5	5.46161	LOC_Os10g09700	OsWAK110 - OsWAK receptor-like protein kinase
9	Chr10	5149271	C	T	0.5	5.46161	LOC_Os10g09710	auxin-induced protein 5NG4
9	Chr10	5149271	C	T	0.5	5.46161	LOC_Os10g09740	expressed protein
9	Chr10	5149271	C	T	0.5	5.46161	LOC_Os10g09750	expressed protein
9	Chr10	5149271	C	T	0.5	5.46161	LOC_Os10g09760	expressed protein
9	Chr10	5149271	C	T	0.5	5.46161	LOC_Os10g09770	expressed protein
9	Chr10	5149271	C	T	0.5	5.46161	LOC_Os10g09780	expressed protein
9	Chr10	5149271	C	T	0.5	5.46161	LOC_Os10g09790	retrotransposon protein
9	Chr10	5149271	C	T	0.5	5.46161	LOC_Os10g09800	retrotransposon protein
9	Chr10	5149271	C	T	0.5	5.46161	LOC_Os10g09810	retrotransposon protein
9	Chr10	5149271	C	T	0.5	5.46161	LOC_Os10g09820	no apical meristem protein
9	Chr10	5149271	C	T	0.5	5.46161	LOC_Os10g09830	expressed protein
9	Chr10	5149271	C	T	0.5	5.46161	LOC_Os10g09850	calcium-binding protein; calmodulin-like gene; O.sativa Dry Stress Response-1
9	Chr10	5149271	C	T	0.5	5.46161	LOC_Os10g09860	chalcone synthase
9	Chr10	5149271	C	T	0.5	5.46161	LOC_Os10g09870	HVA22
10	Chr11	14413225	T	C	0.5	6.4523	LOC_Os11g24964	transposon protein
10	Chr11	14413225	T	C	0.5	6.4523	LOC_Os11g24980	hypothetical protein
10	Chr11	14413225	T	C	0.5	6.4523	LOC_Os11g24990	retrotransposon protein
10	Chr11	14413225	T	C	0.5	6.4523	LOC_Os11g25000	transposon protein
10	Chr11	14413225	T	C	0.5	6.4523	LOC_Os11g25010	transposon protein
10	Chr11	14413225	T	C	0.5	6.4523	LOC_Os11g25020	plant-specific domain TIGR01615 family protein
10	Chr11	14413225	T	C	0.5	6.4523	LOC_Os11g25040	plant-specific domain TIGR01615 family protein
10	Chr11	14413225	T	C	0.5	6.4523	LOC_Os11g25050	retrotransposon protein
10	Chr11	14413225	T	C	0.5	6.4523	LOC_Os11g25060	flavonol synthase/flavanone 3-hydroxylase
10	Chr11	14413225	T	C	0.5	6.4523	LOC_Os11g25070	retrotransposon protein
10	Chr11	14413225	T	C	0.5	6.4523	LOC_Os11g25080	expressed protein
10	Chr11	14413225	T	C	0.5	6.4523	LOC_Os11g25090	expressed protein
10	Chr11	14413225	T	C	0.5	6.4523	LOC_Os11g25100	tropinone reductase
10	Chr11	14413225	T	C	0.5	6.4523	LOC_Os11g25110	tropinone reductase 2
10	Chr11	14413225	T	C	0.5	6.4523	LOC_Os11g25120	transposon protein
10	Chr11	14413225	T	C	0.5	6.4523	LOC_Os11g25130	expressed protein
10	Chr11	14413225	T	C	0.5	6.4523	LOC_Os11g25140	hypothetical protein
10	Chr11	14413225	T	C	0.5	6.4523	LOC_Os11g25160	tropinone reductase 2
10	Chr11	14413225	T	C	0.5	6.4523	LOC_Os11g25180	transposon protein
10	Chr11	14413225	T	C	0.5	6.4523	LOC_Os11g25190	transposon protein
10	Chr11	14413225	T	C	0.5	6.4523	LOC_Os11g25200	transposon protein
10	Chr11	14413225	T	C	0.5	6.4523	LOC_Os11g25210	retrotransposon protein
10	Chr11	14413225	T	C	0.5	6.4523	LOC_Os11g25220	oxidoreductase, short chain dehydrogenase/reductase domain containing protein
10	Chr11	14413225	T	C	0.5	6.4523	LOC_Os11g25230	tropinone reductase
10	Chr11	14413225	T	C	0.5	6.4523	LOC_Os11g25240	retrotransposon protein
10	Chr11	14413225	T	C	0.5	6.4523	LOC_Os11g25260	nucleoside-triphosphatase
10	Chr11	14413225	T	C	0.5	6.4523	LOC_Os11g25270	retrotransposon protein
10	Chr11	14413225	T	C	0.5	6.4523	LOC_Os11g25280	retrotransposon protein
10	Chr11	14413225	T	C	0.5	6.4523	LOC_Os11g25290	retrotransposon protein
10	Chr11	14413225	T	C	0.5	6.4523	LOC_Os11g25310	retrotransposon protein
10	Chr11	14413225	T	C	0.5	6.4523	LOC_Os11g25330	nucleoside-triphosphatase
10	Chr11	14413225	T	C	0.5	6.4523	LOC_Os11g25340	retrotransposon protein
10	Chr11	14413225	T	C	0.5	6.4523	LOC_Os11g25350	retrotransposon protein
10	Chr11	14413225	T	C	0.5	6.4523	LOC_Os11g25360	retrotransposon protein
10	Chr11	14413225	T	C	0.5	6.4523	LOC_Os11g25370	retrotransposon protein
10	Chr11	14413225	T	C	0.5	6.4523	LOC_Os11g25380	retrotransposon protein
10	Chr11	14413225	T	C	0.5	6.4523	LOC_Os11g25390	retrotransposon
10	Chr11	14413225	T	C	0.5	6.4523	LOC_Os11g25400	retrotransposon protein
10	Chr11	14413225	T	C	0.5	6.4523	LOC_Os11g25410	transposon protein
10	Chr11	14413225	T	C	0.5	6.4523	LOC_Os11g25420	hypothetical protein
10	Chr11	14413225	T	C	0.5	6.4523	LOC_Os11g25430	retrotransposon protein
10	Chr11	14413225	T	C	0.5	6.4523	LOC_Os11g25440	expressed protein
10	Chr11	14413225	T	C	0.5	6.4523	LOC_Os11g25454	cytokinin-N-glucosyltransferase 1
10	Chr11	14413225	T	C	0.5	6.4523	LOC_Os11g25470	expressed protein
10	Chr11	14413225	T	C	0.5	6.4523	LOC_Os11g25480	hypothetical protein
10	Chr11	14413225	T	C	0.5	6.4523	LOC_Os11g25490	expressed protein
10	Chr11	14413225	T	C	0.5	6.4523	LOC_Os11g25500	transposon protein
10	Chr11	14413225	T	C	0.5	6.4523	LOC_Os11g25510	protein kinase domain containing protein
10	Chr11	14413225	T	C	0.5	6.4523	LOC_Os11g25520	transposon protein
10	Chr11	14413225	T	C	0.5	6.4523	LOC_Os11g25530	expressed protein
10	Chr11	14413225	T	C	0.5	6.4523	LOC_Os11g25540	expressed protein
10	Chr11	14413225	T	C	0.5	6.4523	LOC_Os11g25550	hypothetical protein
10	Chr11	14413225	T	C	0.5	6.4523	LOC_Os11g25560	BHLH transcription factor
10	Chr11	14413225	T	C	0.5	6.4523	LOC_Os11g25570	hypothetical protein
10	Chr11	14413225	T	C	0.5	6.4523	LOC_Os11g25590	retrotransposon protein
10	Chr11	14413225	T	C	0.5	6.4523	LOC_Os11g25600	expressed protein
10	Chr11	14413225	T	C	0.5	6.4523	LOC_Os11g25610	ZOS11-02 - C2H2 zinc finger protein
10	Chr11	14413225	T	C	0.5	6.4523	LOC_Os11g25620	glycine-rich RNA-binding protein 8
10	Chr11	14413225	T	C	0.5	6.4523	LOC_Os11g25630	transposon protein
11	Chr11	19287580	T	A	0.5	5.23079	LOC_Os11g32310	expressed protein
11	Chr11	19287580	T	A	0.5	5.23079	LOC_Os11g32320	CCB1
11	Chr11	19287580	T	A	0.5	5.23079	LOC_Os11g32330	retrotransposon protein
11	Chr11	19287580	T	A	0.5	5.23079	LOC_Os11g32340	hypothetical protein
11	Chr11	19287580	T	A	0.5	5.23079	LOC_Os11g32350	expressed protein
11	Chr11	19287580	T	A	0.5	5.23079	LOC_Os11g32360	expressed protein
11	Chr11	19287580	T	A	0.5	5.23079	LOC_Os11g32369	expressed protein
11	Chr11	19287580	T	A	0.5	5.23079	LOC_Os11g32380	expressed protein
11	Chr11	19287580	T	A	0.5	5.23079	LOC_Os11g32390	expressed protein
11	Chr11	19287580	T	A	0.5	5.23079	LOC_Os11g32400	expressed protein
11	Chr11	19287580	T	A	0.5	5.23079	LOC_Os11g32410	expressed protein
11	Chr11	19287580	T	A	0.5	5.23079	LOC_Os11g32420	transposon protein
11	Chr11	19287580	T	A	0.5	5.23079	LOC_Os11g32430	expressed protein
11	Chr11	19287580	T	A	0.5	5.23079	LOC_Os11g32440	expressed protein
11	Chr11	19287580	T	A	0.5	5.23079	LOC_Os11g32460	expressed protein
11	Chr11	19287580	T	A	0.5	5.23079	LOC_Os11g32470	NEF1
11	Chr11	19287580	T	A	0.5	5.23079	LOC_Os11g32480	TPR repeat region family protein
11	Chr11	19287580	T	A	0.5	5.23079	LOC_Os11g32490	expressed protein
11	Chr11	19287580	T	A	0.5	5.23079	LOC_Os11g32500	rubredoxin family protein
11	Chr11	19287580	T	A	0.5	5.23079	LOC_Os11g32510	OsGH3-13 - Auxin-responsive GH3 gene family member
11	Chr11	19287580	T	A	0.5	5.23079	LOC_Os11g32520	indole-3-acetic acid-amido synthetase, TLD1
11	Chr11	19287580	T	A	0.5	5.23079	LOC_Os11g32530	retrotransposon protein
11	Chr11	19287580	T	A	0.5	5.23079	LOC_Os11g32540	chalcone synthase
11	Chr11	19287580	T	A	0.5	5.23079	LOC_Os11g32550	conserved hypothetical protein
11	Chr11	19287580	T	A	0.5	5.23079	LOC_Os11g32560	expressed protein
11	Chr11	19287580	T	A	0.5	5.23079	LOC_Os11g32570	expressed protein
11	Chr11	19287580	T	A	0.5	5.23079	LOC_Os11g32580	chalcone synthase
11	Chr11	19287580	T	A	0.5	5.23079	LOC_Os11g32590	transposon protein
11	Chr11	19287580	T	A	0.5	5.23079	LOC_Os11g32600	hypothetical protein
11	Chr11	19287580	T	A	0.5	5.23079	LOC_Os11g32610	chalcone and stilbene synthases
11	Chr11	19287580	T	A	0.5	5.23079	LOC_Os11g32620	chalcone synthase
11	Chr11	19287580	T	A	0.5	5.23079	LOC_Os11g32630	expressed protein
11	Chr11	19287580	T	A	0.5	5.23079	LOC_Os11g32640	hypothetical protein
11	Chr11	19287580	T	A	0.5	5.23079	LOC_Os11g32650	chalcone synthase, OsCHS1; OsCHS24
11	Chr11	19287580	T	A	0.5	5.23079	LOC_Os11g32660	transposon protein
11	Chr11	19287580	T	A	0.5	5.23079	LOC_Os11g32670	GRF zinc finger family protein
11	Chr11	19287580	T	A	0.5	5.23079	LOC_Os11g32680	transposon protein
11	Chr11	19287580	T	A	0.5	5.23079	LOC_Os11g32690	transposon protein
11	Chr11	19287580	T	A	0.5	5.23079	LOC_Os11g32700	expressed protein
11	Chr11	19287580	T	A	0.5	5.23079	LOC_Os11g32710	hypothetical protein
11	Chr11	19287580	T	A	0.5	5.23079	LOC_Os11g32720	zinc knuckle domain containing protein
11	Chr11	19287580	T	A	0.5	5.23079	LOC_Os11g32740	expressed protein
11	Chr11	19287580	T	A	0.5	5.23079	LOC_Os11g32750	hydrolase, NUDIX family, domain containing protein
11	Chr11	19287580	T	A	0.5	5.23079	LOC_Os11g32759	expressed protein
11	Chr11	19287580	T	A	0.5	5.23079	LOC_Os11g32770	ribulose bisphosphate carboxylase large chain precursor
11	Chr11	19287580	T	A	0.5	5.23079	LOC_Os11g32780	expressed protein
11	Chr11	19287580	T	A	0.5	5.23079	LOC_Os11g32790	expressed protein
11	Chr11	19287580	T	A	0.5	5.23079	LOC_Os11g32800	hypothetical protein
11	Chr11	19287580	T	A	0.5	5.23079	LOC_Os11g32810	Leucine Rich Repeat family protein
11	Chr11	19287580	T	A	0.5	5.23079	LOC_Os11g32820	expressed protein
11	Chr11	19287580	T	A	0.5	5.23079	LOC_Os11g32830	retrotransposon protein
11	Chr11	19287580	T	A	0.5	5.23079	LOC_Os11g32840	expressed protein
11	Chr11	19287580	T	A	0.5	5.23079	LOC_Os11g32850	transposon protein
11	Chr11	19287580	T	A	0.5	5.23079	LOC_Os11g32859	expressed protein
11	Chr11	19287580	T	A	0.5	5.23079	LOC_Os11g32870	expressed protein
11	Chr11	19287580	T	A	0.5	5.23079	LOC_Os11g32880	DEAD-box ATP-dependent RNA helicase
11	Chr11	19287580	T	A	0.5	5.23079	LOC_Os11g32890	expressed protein
11	Chr11	19287580	T	A	0.5	5.23079	LOC_Os11g32900	retinoblastoma-related gene
11	Chr11	19287580	T	A	0.5	5.23079	LOC_Os11g32910	expressed protein
11	Chr11	19287580	T	A	0.5	5.23079	LOC_Os11g32920	hypothetical protein
11	Chr11	19287580	T	A	0.5	5.23079	LOC_Os11g32930	expressed protein
11	Chr11	19287580	T	A	0.5	5.23079	LOC_Os11g32940	OsFBX421 - F-box domain containing protein
11	Chr11	19287580	T	A	0.5	5.23079	LOC_Os11g32950	expressed protein
11	Chr11	19287580	T	A	0.5	5.23079	LOC_Os11g32960	zinc finger DHHC domain-containing protein
11	Chr11	19287580	T	A	0.5	5.23079	LOC_Os11g32970	transposon protein
13	Chr11	21698190	G	A	0.5	5.22697	LOC_Os11g36470	ubiquitin-specific protease
13	Chr11	21698190	G	A	0.5	5.22697	LOC_Os11g36480	zinc knuckle domain containing protein
13	Chr11	21698190	G	A	0.5	5.22697	LOC_Os11g36490	U-box protein
13	Chr11	21698190	G	A	0.5	5.22697	LOC_Os11g36500	retrotransposon protein
13	Chr11	21698190	G	A	0.5	5.22697	LOC_Os11g36510	retrotransposon protein
13	Chr11	21698190	G	A	0.5	5.22697	LOC_Os11g36520	expressed protein
13	Chr11	21698190	G	A	0.5	5.22697	LOC_Os11g36530	heat shock protein DnaJ
13	Chr11	21698190	G	A	0.5	5.22697	LOC_Os11g36550	expressed protein
13	Chr11	21698190	G	A	0.5	5.22697	LOC_Os11g36560	zinc finger C3HC4 type family protein
13	Chr11	21698190	G	A	0.5	5.22697	LOC_Os11g36570	expressed protein
13	Chr11	21698190	G	A	0.5	5.22697	LOC_Os11g36580	expressed protein
13	Chr11	21698190	G	A	0.5	5.22697	LOC_Os11g36590	retrotransposon protein
13	Chr11	21698190	G	A	0.5	5.22697	LOC_Os11g36600	expressed protein
13	Chr11	21698190	G	A	0.5	5.22697	LOC_Os11g36610	OsFBDUF51 - F-box and DUF domain containing protein
13	Chr11	21698190	G	A	0.5	5.22697	LOC_Os11g36620	expressed protein
13	Chr11	21698190	G	A	0.5	5.22697	LOC_Os11g36630	retrotransposon protein
13	Chr11	21698190	G	A	0.5	5.22697	LOC_Os11g36640	retrotransposon protein
13	Chr11	21698190	G	A	0.5	5.22697	LOC_Os11g36650	retrotransposon protein
13	Chr11	21698190	G	A	0.5	5.22697	LOC_Os11g36660	expressed protein
13	Chr11	21698190	G	A	0.5	5.22697	LOC_Os11g36670	expressed protein
13	Chr11	21698190	G	A	0.5	5.22697	LOC_Os11g36679	zinc knuckle domain containing protein
13	Chr11	21698190	G	A	0.5	5.22697	LOC_Os11g36690	expressed protein
13	Chr11	21698190	G	A	0.5	5.22697	LOC_Os11g36700	glycosyltransferase
13	Chr11	21698190	G	A	0.5	5.22697	LOC_Os11g36719	lipoxygenase gene, OsLOX10
13	Chr11	21698190	G	A	0.5	5.22697	LOC_Os11g36740	DUF593 domain containing protein
13	Chr11	21698190	G	A	0.5	5.22697	LOC_Os11g36760	transmembrane receptor
13	Chr11	21698190	G	A	0.5	5.22697	LOC_Os11g36770	expressed protein
13	Chr11	21698190	G	A	0.5	5.22697	LOC_Os11g36780	hypothetical protein
13	Chr11	21698190	G	A	0.5	5.22697	LOC_Os11g36790	OsFBO6 - F-box and other domain containing protein
13	Chr11	21698190	G	A	0.5	5.22697	LOC_Os11g36800	expressed protein
13	Chr11	21698190	G	A	0.5	5.22697	LOC_Os11g36810	expressed protein
13	Chr11	21698190	G	A	0.5	5.22697	LOC_Os11g36820	expressed protein
13	Chr11	21698190	G	A	0.5	5.22697	LOC_Os11g36830	expressed protein
13	Chr11	21698190	G	A	0.5	5.22697	LOC_Os11g36840	expressed protein
13	Chr11	21698190	G	A	0.5	5.22697	LOC_Os11g36850	retrotransposon protein
13	Chr11	21698190	G	A	0.5	5.22697	LOC_Os11g36860	retrotransposon protein
13	Chr11	21698190	G	A	0.5	5.22697	LOC_Os11g36870	retrotransposon protein
13	Chr11	21698190	G	A	0.5	5.22697	LOC_Os11g36880	retrotransposon protein
13	Chr11	21698190	G	A	0.5	5.22697	LOC_Os11g36890	expressed protein
13	Chr11	21698190	G	A	0.5	5.22697	LOC_Os11g36900	hypothetical protein
13	Chr11	21698190	G	A	0.5	5.22697	LOC_Os11g36910	expressed protein
13	Chr11	21698190	G	A	0.5	5.22697	LOC_Os11g36920	expressed protein
13	Chr11	21698190	G	A	0.5	5.22697	LOC_Os11g36930	ZOS11-05 - C2H2 zinc finger protein
13	Chr11	21698190	G	A	0.5	5.22697	LOC_Os11g36940	glucan endo-1,3-beta-glucosidase precursor
13	Chr11	21698190	G	A	0.5	5.22697	LOC_Os11g36950	T-complex protein 1 subunit theta
13	Chr11	21698190	G	A	0.5	5.22697	LOC_Os11g36960	dnaJ domain containing protein
13	Chr11	21698190	G	A	0.5	5.22697	LOC_Os11g36970	zinc finger C3HC4 type family protein
13	Chr11	21698190	G	A	0.5	5.22697	LOC_Os11g36980	expressed protein
13	Chr11	21698190	G	A	0.5	5.22697	LOC_Os11g36990	transposon protein
13	Chr11	21698190	G	A	0.5	5.22697	LOC_Os11g37000	heat shock protein DnaJ
13	Chr11	21698190	G	A	0.5	5.22697	LOC_Os11g37010	expressed protein
13	Chr11	21698190	G	A	0.5	5.22697	LOC_Os11g37020	retrotransposon protein
13	Chr11	21698190	G	A	0.5	5.22697	LOC_Os11g37040	expressed protein
13	Chr11	21698190	G	A	0.5	5.22697	LOC_Os11g37050	expressed protein
13	Chr11	21698190	G	A	0.5	5.22697	LOC_Os11g37060	OsFBDUF52 - F-box and DUF domain containing protein
13	Chr11	21698190	G	A	0.5	5.22697	LOC_Os11g37070	expressed protein
13	Chr11	21698190	G	A	0.5	5.22697	LOC_Os11g37080	h/ACA ribonucleoprotein complex subunit 1-like protein 1
13	Chr11	21698190	G	A	0.5	5.22697	LOC_Os11g37090	pumilio-family RNA binding repeat domain containing protein
14	Chr11	23006799	G	A	0.5	5.71177	LOC_Os11g38500	OsFBDUF62 - F-box and DUF domain containing protein
14	Chr11	23006799	G	A	0.5	5.71177	LOC_Os11g38510	expressed protein
14	Chr11	23006799	G	A	0.5	5.71177	LOC_Os11g38520	expressed protein
14	Chr11	23006799	G	A	0.5	5.71177	LOC_Os11g38530	retrotransposon protein
14	Chr11	23006799	G	A	0.5	5.71177	LOC_Os11g38540	retrotransposon protein
14	Chr11	23006799	G	A	0.5	5.71177	LOC_Os11g38550	transposon protein
14	Chr11	23006799	G	A	0.5	5.71177	LOC_Os11g38560	transposon protein
14	Chr11	23006799	G	A	0.5	5.71177	LOC_Os11g38580	durable panicle blast-resistance gene; CC-NBS-LRR protein
14	Chr11	23006799	G	A	0.5	5.71177	LOC_Os11g38590	expressed protein
14	Chr11	23006799	G	A	0.5	5.71177	LOC_Os11g38600	TruB family pseudouridylate synthase
14	Chr11	23006799	G	A	0.5	5.71177	LOC_Os11g38610	expressed protein
14	Chr11	23006799	G	A	0.5	5.71177	LOC_Os11g38620	expressed protein
14	Chr11	23006799	G	A	0.5	5.71177	LOC_Os11g38630	expressed protein
14	Chr11	23006799	G	A	0.5	5.71177	LOC_Os11g38640	expressed protein
14	Chr11	23006799	G	A	0.5	5.71177	LOC_Os11g38650	UDP-glucoronosyl/UDP-glucosyl transferase
14	Chr11	23006799	G	A	0.5	5.71177	LOC_Os11g38660	transposon protein
14	Chr11	23006799	G	A	0.5	5.71177	LOC_Os11g38670	DEAD-box ATP-dependent RNA helicase
14	Chr11	23006799	G	A	0.5	5.71177	LOC_Os11g38680	expressed protein
14	Chr11	23006799	G	A	0.5	5.71177	LOC_Os11g38690	transposon protein
14	Chr11	23006799	G	A	0.5	5.71177	LOC_Os11g38700	transposon protein
14	Chr11	23006799	G	A	0.5	5.71177	LOC_Os11g38710	expressed protein
14	Chr11	23006799	G	A	0.5	5.71177	LOC_Os11g38720	retrotransposon protein
14	Chr11	23006799	G	A	0.5	5.71177	LOC_Os11g38750	retrotransposon protein
14	Chr11	23006799	G	A	0.5	5.71177	LOC_Os11g38760	retrotransposon protein
14	Chr11	23006799	G	A	0.5	5.71177	LOC_Os11g38765	expressed protein
14	Chr11	23006799	G	A	0.5	5.71177	LOC_Os11g38780	EF hand family protein
14	Chr11	23006799	G	A	0.5	5.71177	LOC_Os11g38790	expressed protein
14	Chr11	23006799	G	A	0.5	5.71177	LOC_Os11g38800	zinc finger family protein
14	Chr11	23006799	G	A	0.5	5.71177	LOC_Os11g38810	mannose-6-phosphate isomerase
14	Chr11	23006799	G	A	0.5	5.71177	LOC_Os11g38820	retrotransposon protein
14	Chr11	23006799	G	A	0.5	5.71177	LOC_Os11g38830	PE-PGRS family protein
14	Chr11	23006799	G	A	0.5	5.71177	LOC_Os11g38840	expressed protein
14	Chr11	23006799	G	A	0.5	5.71177	LOC_Os11g38850	TKL_IRAK_DUF26-la.7 - DUF26 kinases have homology to DUF26 containing loci
14	Chr11	23006799	G	A	0.5	5.71177	LOC_Os11g38860	methyltransferase
14	Chr11	23006799	G	A	0.5	5.71177	LOC_Os11g38870	bHLH transcription factor
14	Chr11	23006799	G	A	0.5	5.71177	LOC_Os11g38880	hypothetical protein
14	Chr11	23006799	G	A	0.5	5.71177	LOC_Os11g38890	retrotransposon protein
14	Chr11	23006799	G	A	0.5	5.71177	LOC_Os11g38900	SET-domain protein; SET-domain-containing gene
14	Chr11	23006799	G	A	0.5	5.71177	LOC_Os11g38910	pyruvate decarboxylase isozyme 1
14	Chr11	23006799	G	A	0.5	5.71177	LOC_Os11g38920	HVA22
14	Chr11	23006799	G	A	0.5	5.71177	LOC_Os11g38930	tRNA-splicing endonuclease subunit Sen2
14	Chr11	23006799	G	A	0.5	5.71177	LOC_Os11g38959	40S ribosomal protein S9-2
14	Chr11	23006799	G	A	0.5	5.71177	LOC_Os11g38970	expressed protein
14	Chr11	23006799	G	A	0.5	5.71177	LOC_Os11g38980	F-box/Kelch-repeat protein
15	Chr12	6664068	A	C	0.5	5.26803	LOC_Os12g11870	expressed protein
15	Chr12	6664068	A	C	0.5	5.26803	LOC_Os12g11880	hypothetical protein
15	Chr12	6664068	A	C	0.5	5.26803	LOC_Os12g11890	retrotransposon protein
15	Chr12	6664068	A	C	0.5	5.26803	LOC_Os12g11900	retrotransposon protein
15	Chr12	6664068	A	C	0.5	5.26803	LOC_Os12g11930	disease resistance protein SlVe2 precursor
15	Chr12	6664068	A	C	0.5	5.26803	LOC_Os12g11940	disease resistance family protein
15	Chr12	6664068	A	C	0.5	5.26803	LOC_Os12g11950	expressed protein
15	Chr12	6664068	A	C	0.5	5.26803	LOC_Os12g11970	retrotransposon protein
15	Chr12	6664068	A	C	0.5	5.26803	LOC_Os12g11980	expressed protein
15	Chr12	6664068	A	C	0.5	5.26803	LOC_Os12g11990	expressed protein
15	Chr12	6664068	A	C	0.5	5.26803	LOC_Os12g12000	RALFL46 - Rapid ALkalinization Factor RALF family protein precursor
15	Chr12	6664068	A	C	0.5	5.26803	LOC_Os12g12010	verticillium wilt disease resistance protein precursor
15	Chr12	6664068	A	C	0.5	5.26803	LOC_Os12g12020	retrotransposon protein
15	Chr12	6664068	A	C	0.5	5.26803	LOC_Os12g12040	retrotransposon protein
15	Chr12	6664068	A	C	0.5	5.26803	LOC_Os12g12060	retrotransposon protein
15	Chr12	6664068	A	C	0.5	5.26803	LOC_Os12g12080	retrotransposon protein
15	Chr12	6664068	A	C	0.5	5.26803	LOC_Os12g12090	expressed protein
15	Chr12	6664068	A	C	0.5	5.26803	LOC_Os12g12100	transposon protein
15	Chr12	6664068	A	C	0.5	5.26803	LOC_Os12g12110	expressed protein
15	Chr12	6664068	A	C	0.5	5.26803	LOC_Os12g12115	expressed protein
15	Chr12	6664068	A	C	0.5	5.26803	LOC_Os12g12120	verticillium wilt disease resistance protein precursor
15	Chr12	6664068	A	C	0.5	5.26803	LOC_Os12g12130	verticillium wilt disease resistance protein
15	Chr12	6664068	A	C	0.5	5.26803	LOC_Os12g12140	expressed protein
15	Chr12	6664068	A	C	0.5	5.26803	LOC_Os12g12150	transposon protein
15	Chr12	6664068	A	C	0.5	5.26803	LOC_Os12g12160	transposon protein
15	Chr12	6664068	A	C	0.5	5.26803	LOC_Os12g12170	cytochrome b5
15	Chr12	6664068	A	C	0.5	5.26803	LOC_Os12g12180	retrotransposon protein
15	Chr12	6664068	A	C	0.5	5.26803	LOC_Os12g12190	expressed protein
15	Chr12	6664068	A	C	0.5	5.26803	LOC_Os12g12200	transposon protein
15	Chr12	6664068	A	C	0.5	5.26803	LOC_Os12g12210	transposon protein
15	Chr12	6664068	A	C	0.5	5.26803	LOC_Os12g12220	DEFL18 - Defensin and Defensin-like DEFL family
15	Chr12	6664068	A	C	0.5	5.26803	LOC_Os12g12230	DEFL43 - Defensin and Defensin-like DEFL family
15	Chr12	6664068	A	C	0.5	5.26803	LOC_Os12g12240	transposon protein
15	Chr12	6664068	A	C	0.5	5.26803	LOC_Os12g12250	expressed protein
15	Chr12	6664068	A	C	0.5	5.26803	LOC_Os12g12260	diacylglycerol kinase 1
15	Chr12	6664068	A	C	0.5	5.26803	LOC_Os12g12270	transposon protein
15	Chr12	6664068	A	C	0.5	5.26803	LOC_Os12g12280	hypothetical protein
15	Chr12	6664068	A	C	0.5	5.26803	LOC_Os12g12290	exostosin family domain containing protein
15	Chr12	6664068	A	C	0.5	5.26803	LOC_Os12g12300	EDM2
15	Chr12	6664068	A	C	0.5	5.26803	LOC_Os12g12310	retrotransposon protein
15	Chr12	6664068	A	C	0.5	5.26803	LOC_Os12g12320	retrotransposon protein
15	Chr12	6664068	A	C	0.5	5.26803	LOC_Os12g12330	retrotransposon protein
15	Chr12	6664068	A	C	0.5	5.26803	LOC_Os12g12340	retrotransposon protein
15	Chr12	6664068	A	C	0.5	5.26803	LOC_Os12g12350	retrotransposon protein
15	Chr12	6664068	A	C	0.5	5.26803	LOC_Os12g12360	transposon protein
15	Chr12	6664068	A	C	0.5	5.26803	LOC_Os12g12370	outer envelope protein
15	Chr12	6664068	A	C	0.5	5.26803	LOC_Os12g12380	transposon protein
15	Chr12	6664068	A	C	0.5	5.26803	LOC_Os12g12390	transposon protein
15	Chr12	6664068	A	C	0.5	5.26803	LOC_Os12g12400	retrotransposon protein
15	Chr12	6664068	A	C	0.5	5.26803	LOC_Os12g12410	retrotransposon protein
15	Chr12	6664068	A	C	0.5	5.26803	LOC_Os12g12420	retrotransposon protein
15	Chr12	6664068	A	C	0.5	5.26803	LOC_Os12g12440	retrotransposon protein
15	Chr12	6664068	A	C	0.5	5.26803	LOC_Os12g12450	retrotransposon protein
16	Chr12	15821708	T	C	0.5	5.49117	LOC_Os12g26660	retrotransposon protein
16	Chr12	15821708	T	C	0.5	5.49117	LOC_Os12g26670	hypothetical protein
16	Chr12	15821708	T	C	0.5	5.49117	LOC_Os12g26680	expressed protein
16	Chr12	15821708	T	C	0.5	5.49117	LOC_Os12g26690	expressed protein
16	Chr12	15821708	T	C	0.5	5.49117	LOC_Os12g26700	retrotransposon protein
16	Chr12	15821708	T	C	0.5	5.49117	LOC_Os12g26710	retrotransposon protein
16	Chr12	15821708	T	C	0.5	5.49117	LOC_Os12g26720	armadillo
16	Chr12	15821708	T	C	0.5	5.49117	LOC_Os12g26740	retrotransposon protein
16	Chr12	15821708	T	C	0.5	5.49117	LOC_Os12g26750	retrotransposon protein
16	Chr12	15821708	T	C	0.5	5.49117	LOC_Os12g26760	retrotransposon protein
16	Chr12	15821708	T	C	0.5	5.49117	LOC_Os12g26770	retrotransposon protein
16	Chr12	15821708	T	C	0.5	5.49117	LOC_Os12g26780	retrotransposon protein
16	Chr12	15821708	T	C	0.5	5.49117	LOC_Os12g26790	retrotransposon protein
16	Chr12	15821708	T	C	0.5	5.49117	LOC_Os12g26800	retrotransposon protein
16	Chr12	15821708	T	C	0.5	5.49117	LOC_Os12g26810	retrotransposon protein
16	Chr12	15821708	T	C	0.5	5.49117	LOC_Os12g26820	retrotransposon protein
16	Chr12	15821708	T	C	0.5	5.49117	LOC_Os12g26830	retrotransposon protein
16	Chr12	15821708	T	C	0.5	5.49117	LOC_Os12g26840	retrotransposon protein
16	Chr12	15821708	T	C	0.5	5.49117	LOC_Os12g26850	retrotransposon protein
16	Chr12	15821708	T	C	0.5	5.49117	LOC_Os12g26860	retrotransposon protein
16	Chr12	15821708	T	C	0.5	5.49117	LOC_Os12g26870	retrotransposon protein
16	Chr12	15821708	T	C	0.5	5.49117	LOC_Os12g26875	expressed protein
16	Chr12	15821708	T	C	0.5	5.49117	LOC_Os12g26880	plastocyanin-like domain containing protein
16	Chr12	15821708	T	C	0.5	5.49117	LOC_Os12g26890	hypothetical protein
16	Chr12	15821708	T	C	0.5	5.49117	LOC_Os12g26900	retrotransposon protein
16	Chr12	15821708	T	C	0.5	5.49117	LOC_Os12g26910	expressed protein
16	Chr12	15821708	T	C	0.5	5.49117	LOC_Os12g26920	retrotransposon protein
16	Chr12	15821708	T	C	0.5	5.49117	LOC_Os12g26930	hypothetical protein
16	Chr12	15821708	T	C	0.5	5.49117	LOC_Os12g26940	cytokinin receptor; cytoplasmic serine/threonine kinase
16	Chr12	15821708	T	C	0.5	5.49117	LOC_Os12g26950	retrotransposon protein
16	Chr12	15821708	T	C	0.5	5.49117	LOC_Os12g26960	THION34 - Plant thionin family protein precursor
16	Chr12	15821708	T	C	0.5	5.49117	LOC_Os12g26970	transposon protein
16	Chr12	15821708	T	C	0.5	5.49117	LOC_Os12g26980	THION40 - Plant thionin family protein precursor
16	Chr12	15821708	T	C	0.5	5.49117	LOC_Os12g26990	hypothetical protein
16	Chr12	15821708	T	C	0.5	5.49117	LOC_Os12g27000	transposon protein
16	Chr12	15821708	T	C	0.5	5.49117	LOC_Os12g27010	transposon protein
16	Chr12	15821708	T	C	0.5	5.49117	LOC_Os12g27020	THION41 - Plant thionin family protein precursor
16	Chr12	15821708	T	C	0.5	5.49117	LOC_Os12g27025	expressed protein
16	Chr12	15821708	T	C	0.5	5.49117	LOC_Os12g27030	expressed protein
16	Chr12	15821708	T	C	0.5	5.49117	LOC_Os12g27040	expressed protein
16	Chr12	15821708	T	C	0.5	5.49117	LOC_Os12g27050	retrotransposon protein
16	Chr12	15821708	T	C	0.5	5.49117	LOC_Os12g27060	PPR repeat domain containing protein
16	Chr12	15821708	T	C	0.5	5.49117	LOC_Os12g27070	heat shock protein DnaJ
16	Chr12	15821708	T	C	0.5	5.49117	LOC_Os12g27080	expressed protein
16	Chr12	15821708	T	C	0.5	5.49117	LOC_Os12g27090	expressed protein
16	Chr12	15821708	T	C	0.5	5.49117	LOC_Os12g27096	retrotransposon protein
16	Chr12	15821708	T	C	0.5	5.49117	LOC_Os12g27102	glycerophosphoryl diester phosphodiesterase family protein
16	Chr12	15821708	T	C	0.5	5.49117	LOC_Os12g27110	expressed protein
16	Chr12	15821708	T	C	0.5	5.49117	LOC_Os12g27120	retrotransposon protein
16	Chr12	15821708	T	C	0.5	5.49117	LOC_Os12g27130	retrotransposon protein
16	Chr12	15821708	T	C	0.5	5.49117	LOC_Os12g27140	retrotransposon protein
16	Chr12	15821708	T	C	0.5	5.49117	LOC_Os12g27150	retrotransposon protein
16	Chr12	15821708	T	C	0.5	5.49117	LOC_Os12g27160	retrotransposon protein
16	Chr12	15821708	T	C	0.5	5.49117	LOC_Os12g27170	retrotransposon protein
16	Chr12	15821708	T	C	0.5	5.49117	LOC_Os12g27180	retrotransposon protein
16	Chr12	15821708	T	C	0.5	5.49117	LOC_Os12g27190	expressed protein
16	Chr12	15821708	T	C	0.5	5.49117	LOC_Os12g27200	expressed protein
16	Chr12	15821708	T	C	0.5	5.49117	LOC_Os12g27210	expressed protein
16	Chr12	15821708	T	C	0.5	5.49117	LOC_Os12g27220	transferase family protein
16	Chr12	15821708	T	C	0.5	5.49117	LOC_Os12g27230	transposon protein
16	Chr12	15821708	T	C	0.5	5.49117	LOC_Os12g27240	transposon protein
16	Chr12	15821708	T	C	0.5	5.49117	LOC_Os12g27254	transferase family protein
16	Chr12	15821708	T	C	0.5	5.49117	LOC_Os12g27270	transposon protein
