# Supplementary material for: Genome wide association study reveals new genes for resistance to striped stem borer in rice (Oryza sativa L.)
Source: Front Plant Sci. 2024 Sep 13;15:1466857. doi: 10.3389/fpls.2024.1466857 (PMC11427250; doi:10.3389/fpls.2024.1466857)
Supplement: Supplementary file 4 [file Table4.xlsx]

## Sheet: Sheet1
Supplementary Table 4 Significant SNP genotypes after mapping to the Nipponbare genome
ID	chr	POS	peak value	REF	ALT	maf	239	171	30	312	193	179	264	204	135	156	216	345	343	112	235	71	159	318	198	111	122	162	182	35	298	209	138	324	230	131	154	83	187	232	77	243	103	346	129	336	44	41	169
1	Chr1	11213881	5.62853	G	T	0.5	GT	--	--	GG	--	GG	--	GG	GG	GG	--	GG	GG	GG	--	--	--	GG	GG	GG	--	GG	GG	GT	GG	GG	GG	GG	GG	GT	GT	--	--	--	GG	GT	GG	GG	GT	GG	GG	GG	GG
2	Chr2	19995656	5.28138	A	T	0.5	AA	AA	AA	AA	--	AA	AA	AA	AA	AA	AA	AA	AA	AA	AA	TT	TT	AA	AA	AA	TT	AA	--	--	AA	AA	AA	--	--	AA	--	AA	AA	AA	AA	TT	AA	AA	--	AA	AA	AA	AA
3	Chr2	28198647	5.34416	G	A	0.5	GG	GG	GG	GG	GG	GG	GG	GG	GG	GG	GG	GG	GG	GG	GG	GG	GG	GG	GG	GG	GG	GG	GG	GA	GG	GG	GG	GG	GG	GG	GG	GG	GG	GG	GG	GG	GG	GG	GG	GG	GG	GG	GG
4	Chr4	2457845	5.02516	A	G	0.5	GG	AA	GG	GG	GG	GG	GG	GG	GG	GG	GG	GG	--	GG	GG	GG	AA	GG	GG	GG	GG	GG	GG	GG	AA	GG	AA	GG	--	GG	--	--	AG	GG	GG	GG	GG	GG	GG	GG	AA	GG	AA
5	Chr4	20752349	6.78415	G	A	0.5	GG	--	GG	GG	--	GG	GG	GG	GG	GG	--	GG	--	GG	GG	GG	GG	GG	GG	GG	--	GG	GG	GA	--	GG	GG	--	GA	GG	GG	GG	GG	GG	--	GG	--	--	--	--	--	GG	GG
6	Chr5	18665047	5.03918	C	T	0.5	CC	CC	CC	CC	CC	CC	CC	CC	CC	CC	CC	CC	CC	CC	CC	CC	--	CT	--	CC	CC	CC	CC	CC	CC	CC	CC	CC	CC	CC	CC	CC	CT	CC	CC	CC	CC	CC	CC	CC	CC	CC	CC
7	Chr6	30789016	5.36985	G	A	0.5	GG	AA	AA	GA	--	GG	GG	GG	AA	AA	GG	GG	GG	AA	GG	GG	AA	GG	GG	GG	GG	GG	GG	AA	GG	GG	AA	GG	GG	AA	AA	AA	GA	GG	GG	GG	GG	GG	GG	GG	AA	GA	AA
8	Chr9	21126738	5.21625	T	A	0.5	TT	TT	TT	TT	TT	TT	TT	TT	TT	TT	TT	TT	TT	TT	TT	TT	TA	TT	TT	TT	--	TT	TT	TT	TT	TT	TT	TT	TT	TT	TT	TT	TT	TT	TT	TT	TT	TT	TT	TT	TT	--	TT
9	Chr10	5149271	5.46161	C	T	0.5	CT	CT	CT	CT	CT	CT	CT	CT	CT	CT	CT	CT	CT	CT	CT	CT	CT	CT	CT	CT	CT	CT	CT	CC	CC	CT	CT	CT	CT	--	CT	CT	CT	CT	CT	CT	CT	CT	--	CT	CT	CT	CT
10	Chr11	14413225	6.4523	T	C	0.5	TC	TC	TC	TC	TC	TC	TC	TC	TC	TC	TC	TC	TT	TC	TC	TC	TC	TC	TC	TC	TC	TC	TC	TC	TT	TC	TC	TC	TC	TC	TC	TC	TC	TC	TC	TC	TC	TC	TC	TC	TC	TC	TC
11	Chr11	19287580	5.23079	T	A	0.5	TT	TT	TT	TT	TT	TT	TT	TT	TT	TT	TT	TT	TT	TT	--	TT	--	TT	TT	TT	TT	TT	TT	TT	TT	TT	TT	TT	TT	TT	AA	TT	TT	--	TT	--	TT	TT	TT	TT	TT	TT	TT
12	Chr11	19287581	5.16682	T	A	0.5	TT	TT	TT	TT	TT	TT	TT	TT	TT	TT	TT	TT	TT	TT	--	TT	--	TT	TT	TT	TT	TT	TT	TT	TT	TT	TT	TT	TT	TT	AA	TT	TT	--	TT	--	TT	TT	TT	TT	TT	TT	TT
13	Chr11	21698190	5.22697	G	A	0.5	GG	GG	GG	GG	GG	GG	GG	GG	GG	GG	GG	GG	GG	GG	GG	GG	GG	GG	GG	--	GG	GG	GG	GG	GG	GG	GG	GG	--	GG	GA	GG	GG	GG	GG	--	GG	GG	GG	GG	GG	GG	GG
14	Chr11	23006799	5.71177	G	A	0.5	GG	AA	AA	--	GG	AA	GG	GG	AA	AA	--	--	GG	--	GG	AA	AA	GG	GG	AA	GG	GG	GG	AA	GG	GG	--	--	GG	AA	AA	GG	GA	--	GG	--	GG	--	GG	GG	AA	AA	AA
15	Chr12	6664068	5.26803	A	C	0.5	AC	AA	AC	AC	AA	AC	AC	AC	AA	--	AA	AA	--	AA	CC	AC	AA	AC	CC	AC	AA	AC	AC	AA	--	CC	--	AC	AA	--	AA	AA	AA	AC	AA	AC	AC	--	AC	AC	--	AC	AA
16	Chr12	15821708	5.49117	T	C	0.5	TT	TT	CC	TC	TT	TT	--	TT	TT	TT	TT	TT	TT	TT	TT	TT	TT	TT	TT	TT	TT	TT	TT	CC	TT	--	TT	TT	--	TT	TT	TT	TT	--	TT	TT	--	TT	TT	--	TT	TT	TT
17	Chr12	15821714	5.48607	T	G	0.5	TT	TT	GG	TG	TT	TT	--	TT	TT	TT	TT	TT	TT	TT	TT	TT	TT	TT	TT	TT	TT	TT	TT	GG	TT	--	TT	TT	--	TT	TT	TT	TT	--	--	TT	--	TT	TT	--	TT	TT	TT
[truncated: 158 more columns]
