# Supplementary material for: Genome wide association study reveals new genes for resistance to striped stem borer in rice (Oryza sativa L.)
Source: Front Plant Sci. 2024 Sep 13;15:1466857. doi: 10.3389/fpls.2024.1466857 (PMC11427250; doi:10.3389/fpls.2024.1466857)
Supplement: Supplementary file 5 [file Table5.xlsx]

## Sheet: Sheet1
Supplementary Table 5 the primers used in the study
primer	sequence	purpose
ORF1-q-F	ACCTTTACATCCAGGAGCAA	qRT-PCR
ORF1-q-R	CTTCAGTAACAAATAGCCACCT
ORF2-q-F	TCCGACCCTGCCATCTCCCTC
ORF2-q-R	ATCGGCTCCTCCCTGTACGTC
ORF3-q-F	TCAAGAGCTAGTTTACCCCAA
ORF3-q-R	ATTGTGAAGTATCTCCAGCAG
ORF4-q-F	CTGTCCTACTTCGTGTGCCCGAT
ORF4-q-R	CACCCACCGCTCGATGCTCT
ORF5-q-F	TTATCCACGCCAAGCCCAACGAG
ORF5-q-R	CGTCCATCATCGGGTAGTCCT
ORF6-q-F	CGGCCTGACTCGCCTCCTC
ORF6-q-R	GCAGCTCTTGGCGTTCACCTT
ORF7-q-F	ACCGATGTTTTCCTCCCCAGT
ORF7-q-R	TTCCATTCGCCGCTAGACCAGT
ORF8-q-F	ATGCCCATCTCTTCCCAAGCAG
ORF8-q-R	CCCTTCCGAGAAACTTTGCCAT
ORF9-q-F	GGCAGAGCTTTGACTACCCCACT
ORF9-q-R	ACCGCAGCAAAGTAATCCCCAT
ORF10-q-F	CATCCTTGCAGCTCTCAACTCCT
ORF10-q-R	CTTGCACATGCTCCACCCACA
ORF11-q-F	ATTTGCAGGCTCCTACCAGTCG
ORF11-q-R	ATGCCAAATGGAGCAGCCACC
ORF12-q-F	ATACATGCCAAACCGCTCCCT
ORF12-q-R	ATTGCACGGCTAAATTCCCTCCC
ORF13-q-F	GGACCCTTTACATTCGCCTTGCT
ORF13-q-R	ACGCAACAATTCCACTCTCACCT
ORF14-q-F	ACTGCCAAGGACACCATTGCCAT
ORF14-q-R	GTCCCAGCCAATCTTCGCACT
ORF15-q-F	ACCTTTCACAATCTGCGACGACA
ORF15-q-R	ACGGAGTATTCCTCATGCACCC
ORF16-q-F	TCGGAGCGTCCCTTACCCAGT
ORF16-q-R	AATCCTAACACCGTGCCTCCC
ORF17-q-F	GCTTCCTCGCCACCATCGTCT
ORF17-q-R	AGCTTCCTCGCCACCTTCCC
ORF18-q-F	GCGGCTACAACAGGTCCAGCTC
ORF18-q-R	GGCCGTACTTCTGTTAGCCCCT
Actin-q-F	TTCCCTGGTATTGCTGACCGTA
Actin-q-R	AACAATTGCTGGACCCGACT
